# Supplementary material for: Time and phenotype-dependent transcriptome analysis in AAV-TGFβ1 and Bleomycin-induced lung fibrosis models
Source: Sci Rep. 2022 Jul 16;12:12190. doi: 10.1038/s41598-022-16344-7 (PMC9288451; doi:10.1038/s41598-022-16344-7)
Supplement: Supplementary file 2 — Supplementary Table 1. [file 41598_2022_16344_MOESM2_ESM.xlsx]

## Sheet: Suppl Table 1
	Supplemental table 1: Top 20 upregulated genes per time point in both models
	Shown are the 20 genes showing strongest upregulation, defined by log2-fold change per time point and model, out of all genes showing differential expression (log2-FC >=0.6, adj.-P <0.05).
	log2-FC values are color-coded for visual guidance and expression profiles over all time points are plotted for each gene as small bar graphs with individually scaled axes (i.e., 0 +/- max).
				AAV-TGFβ1 vs. AAV-stuffer													Bleomycin vs. NaCl
				logFC					adj. P-value								logFC					adj. P-value
		#	Gene	d3	d7	d14	d21	d28	d3	d7	d14	d21	d28			Gene	d3	d7	d14	d21	d28	d3	d7	d14	d21	d28
		1	R3hdml	2.9415	2.51671	2.97361	3.53389	2.76523	0.0368508	0.0380899	6.75036e-05	2.10292e-06	3.02354e-05			Saa3	4.9196	3.9913	5.56012	4.90464	4.94818	0.000147764	0.000666163	0.000850629	0.00926957	0.00808169
		2	Lcn2	1.79112	1.71722	2.71205	1.46903	2.25283	0.00173472	0.000227048	1.49087e-12	0.000177953	6.50177e-11			Cxcl10	4.91368	3.51424	4.05251	3.08711	2.36569	2.36735e-05	9.16786e-06	0.000151589	0.0132402	0.0626259
		3	Wipf3	1.64275	1.23835	0.954056	0.883282	1.81262	1.93275e-07	0.00113509	0.000589849	0.00122336	1.7369e-12			Ccl2	4.40724	4.1796	4.44012	2.5861	2.99662	0.000250516	5.80519e-06	0.000113573	0.0189345	0.0159741
		4	Itih4	1.60147	1.5049	1.53173	0.00119667	0.204527	0.00545403	0.00337143	2.38203e-05	0.998364	0.580948			Ccl7	4.39542	3.97492	3.62446	2.18867	2.46344	3.87853e-05	7.22958e-06	0.00021134	0.0344911	0.0273036
		5	Itgb6	1.58048	1.42682	1.97555	1.40574	1.16453	1.93275e-07	1.51219e-06	1.08339e-14	2.18433e-07	1.06154e-07			Timp1	4.28052	4.37381	4.58426	3.88193	3.43503	1.02311e-05	2.4912e-08	8.24063e-08	1.73882e-05	0.000279352
		6	Batf	1.57165	0.678155	0.876238	1.00807	0.0414979	0.0196106	0.165514	0.00107903	0.000351443	0.880537			Kng2	4.26663	2.66995	3.78799	3.6146	4.42426	4.8133e-08	8.43769e-06	3.88733e-08	7.58456e-09	6.44247e-11
		7	Mfap4	1.38348	0.952215	1.18241	0.850477	0.451505	0.000513587	0.0265559	1.93476e-05	0.00931797	0.0907382			Cxcl9	4.19978	3.3877	4.08682	3.72441	3.90197	0.00122254	4.53457e-05	8.45415e-05	0.0014473	0.00406395
		8	Lrg1	1.33059	1.18402	1.7368	2.38729	2.78323	0.0409895	0.00730803	1.95719e-07	3.89476e-10	6.62165e-15			Retnla	3.93782	3.98829	3.47063	3.55711	2.93652	1.89566e-13	2.04762e-13	1.37953e-10	8.7843e-09	2.95677e-06
		9	Adamtsl2	1.32107	1.05744	1.50448	1.72074	1.10891	0.000179965	0.00298321	9.78421e-09	1.09131e-08	2.60809e-06			Clca3	3.92551	3.49856	2.12109	3.54381	0.341208	0.00616428	0.0811834	0.163726	0.131591	0.888566
		10	Gm20459	1.31057	0.0461492	-0.00740337	0.241046	0.316079	0.0253577	0.966606	0.984408	0.503849	0.252294			Ereg	3.89744	4.03971	5.51564	4.50219	4.08064	0.0135058	0.00033583	0.000146308	0.00192117	0.00647006
		11	Gm16072	1.21547	0.511899	0.913404	-1.488	-1.45102	0.0409895	0.517665	0.0413756	0.00373152	4.03172e-05			Il6	3.75156	2.50783	3.86645	3.7782	1.53461	0.00218247	0.00526926	0.000176011	0.00373827	0.210767
		12	Pmepa1	1.1968	1.1771	1.59988	2.53593	2.2781	0.00155342	0.000944769	2.48112e-09	1.54689e-14	1.43458e-16			Sprr1a	3.69626	5.73542	4.90431	3.73047	3.55066	0.00313429	7.69919e-06	0.000893554	0.0111244	0.0153812
		13	Ctgf	1.19286	0.809047	1.13342	1.1841	1.86428	0.0154682	0.11021	0.00015077	0.000730134	9.06225e-10			AA467197	3.68022	3.41001	3.77297	3.17288	3.24229	0.000269037	1.37659e-06	3.3384e-06	0.000149298	0.000351717
		14	Igf1	1.15214	1.39662	2.43447	3.07746	2.56391	0.0401064	0.00192691	4.31481e-12	3.33587e-14	5.72933e-15			Ocstamp	3.62784	2.60954	2.04756	1.88535	0.863443	1.31787e-05	4.07162e-05	0.00243268	0.0197519	0.357881
		15	Cyp4f39	1.14678	0.646288	0.75565	0.874377	0.725489	0.00506087	0.0763366	0.00237796	0.000628082	0.000939831			Fgf23	3.62278	3.76604	4.51467	3.79328	1.18956	0.00505124	0.00145239	0.000307817	0.0032593	0.48961
		16	Mgp	1.08063	1.05527	1.83314	2.31142	2.22842	0.014752	0.0117986	9.76923e-10	3.99659e-10	3.88876e-13			Chl1	3.56686	4.79977	5.55969	5.27427	5.41701	0.0052031	8.67164e-05	2.09203e-05	0.00019413	0.00108782
		17	Lamb3	1.01962	0.634652	1.01024	1.59682	1.11967	0.0143842	0.123871	3.27516e-05	4.17608e-08	1.3277e-06			Svop	3.53527	4.03234	2.32328	1.37528	1.80733	9.08402e-07	1.79027e-08	3.49662e-05	0.0626816	0.0227566
		18	Robo2	1.00147	0.785394	1.26747	0.845319	0.44912	0.00328199	0.0141458	1.33504e-08	0.000521518	0.0231412			Orm1	3.38881	2.27771	2.64589	2.16521	1.90444	4.24938e-08	1.25063e-07	3.19506e-07	5.26376e-05	0.000144566
		19	Crlf1	0.959499	1.18324	1.6595	2.36488	2.21386	0.0389468	0.0015451	4.08677e-08	2.75391e-13	3.50801e-14			Dspp	3.30912	3.95731	4.39993	2.88782	3.51742	0.00481068	0.000172293	1.98688e-05	0.0123125	0.00198531
		20	Lamc2	0.944184	0.841908	1.69399	1.96096	1.5624	0.0196106	0.0231853	6.97756e-11	1.71499e-10	1.88607e-10			Hist1h3b	3.24568	2.73965	2.3203	2.4143	1.68381	0.0117035	0.000186284	0.00415759	0.00995142	0.090866
		1	Clca3	-0.915711	4.23971	1.53509	0.628335	-0.0286371	0.902931	0.00649733	0.0473438	0.724615	0.987606			Sprr1a	3.69626	5.73542	4.90431	3.73047	3.55066	0.00313429	7.69919e-06	0.000893554	0.0111244	0.0153812
		2	R3hdml	2.9415	2.51671	2.97361	3.53389	2.76523	0.0368508	0.0380899	6.75036e-05	2.10292e-06	3.02354e-05			Chodl	2.51699	5.61639	5.0878	6.38585	5.80698	0.0766446	7.81882e-06	1.08969e-05	1.66702e-06	9.43312e-06
		3	Fer1l6	-0.944644	2.41922	1.01625	-0.554462	-0.761114	0.708834	0.00980467	0.144181	0.59007	0.346845			Mmp10	1.21229	4.95305	5.3106	5.00344	4.08801	0.422162	3.05028e-06	2.56501e-07	5.81648e-06	0.000386824
		4	Ankrd34b	1.95228	2.21648	4.34508	5.10928	3.94483	0.150335	0.0380007	4.05101e-08	3.4713e-11	4.02181e-11			Chl1	3.56686	4.79977	5.55969	5.27427	5.41701	0.0052031	8.67164e-05	2.09203e-05	0.00019413	0.00108782
		5	Slc17a2	2.54931	2.12212	1.86783	1.36859	2.31755	0.0521818	0.0307143	0.0101089	0.028144	2.33189e-05			Sectm1a	2.46857	4.55348	3.49601	2.45855	3.27127	0.000900472	2.87329e-07	1.15449e-05	0.00149019	0.0007477
		6	Retnla	0.322056	2.08807	1.84737	2.39012	2.93667	0.862849	0.0132955	0.000336079	0.000118743	6.8347e-08			Wnt10a	-0.255127	4.51238	4.47898	5.41793	5.29031	0.865432	2.73585e-05	8.60143e-06	7.73179e-07	7.9126e-07
		7	Gm13067	-0.540601	1.95635	0.31231	0.319	0.432911	0.442892	0.0142906	0.642251	0.633782	0.512154			Darc	2.49965	4.38904	4.99439	4.40566	3.41946	0.0359274	0.000170265	4.13137e-05	0.000436632	0.00993722
		8	Tnc	1.0367	1.84024	3.58739	4.26765	3.59925	0.249119	0.00710908	3.87259e-11	1.7294e-12	7.63203e-14			Timp1	4.28052	4.37381	4.58426	3.88193	3.43503	1.02311e-05	2.4912e-08	8.24063e-08	1.73882e-05	0.000279352
		9	Lcn2	1.79112	1.71722	2.71205	1.46903	2.25283	0.00173472	0.000227048	1.49087e-12	0.000177953	6.50177e-11			Wfdc12	1.77332	4.18573	4.67279	2.98681	1.36783	0.1538	4.02655e-05	2.62922e-05	0.00424957	0.207694
		10	Fignl1	-0.0372329	1.68203	1.87019	1.70368	1.18973	0.986273	0.00649733	1.05063e-06	8.26113e-07	9.70653e-05			Ccl2	4.40724	4.1796	4.44012	2.5861	2.99662	0.000250516	5.80519e-06	0.000113573	0.0189345	0.0159741
		11	Hist1h2bj	-0.325778	1.66189	1.27681	2.57635	1.60568	0.907247	0.0334738	0.0104148	0.000424344	0.0149207			Ereg	3.89744	4.03971	5.51564	4.50219	4.08064	0.0135058	0.00033583	0.000146308	0.00192117	0.00647006
		12	Grik4	0.418321	1.61594	0.540257	0.154377	0.259148	0.672147	0.0250893	0.283404	0.812571	0.612717			Psca	2.04743	4.03677	2.87614	2.34631	2.81399	0.00351679	5.7814e-10	1.18318e-06	0.000191044	1.13779e-05
		13	Itih4	1.60147	1.5049	1.53173	0.00119667	0.204527	0.00545403	0.00337143	2.38203e-05	0.998364	0.580948			Svop	3.53527	4.03234	2.32328	1.37528	1.80733	9.08402e-07	1.79027e-08	3.49662e-05	0.0626816	0.0227566
		14	Gatm	0.124101	1.44335	1.77711	1.86204	1.86117	0.950596	0.035956	2.9326e-05	2.77935e-06	5.61396e-08			Pbk	2.58081	4.00767	3.5153	3.7032	2.53396	0.00772163	1.23323e-05	0.000627188	0.00150955	0.0415348
		15	Tacr1	0.17679	1.43783	1.11354	0.938208	1.01203	0.88053	0.0450136	0.0148651	0.0707907	0.00759128			Saa3	4.9196	3.9913	5.56012	4.90464	4.94818	0.000147764	0.000666163	0.000850629	0.00926957	0.00808169
		16	Itgb6	1.58048	1.42682	1.97555	1.40574	1.16453	1.93275e-07	1.51219e-06	1.08339e-14	2.18433e-07	1.06154e-07			Retnla	3.93782	3.98829	3.47063	3.55711	2.93652	1.89566e-13	2.04762e-13	1.37953e-10	8.7843e-09	2.95677e-06
		17	Igf1	1.15214	1.39662	2.43447	3.07746	2.56391	0.0401064	0.00192691	4.31481e-12	3.33587e-14	5.72933e-15			Cdc25c	2.5183	3.9828	2.23789	2.44272	1.0418	0.00442638	2.45944e-06	0.0011108	0.00527467	0.248352
		18	Top2a	0.0407036	1.32634	2.47643	2.04502	1.4705	0.986031	0.0281625	6.19451e-10	6.19385e-07	1.05421e-05			Ccl7	4.39542	3.97492	3.62446	2.18867	2.46344	3.87853e-05	7.22958e-06	0.00021134	0.0344911	0.0273036
		19	Nrcam	0.798332	1.28066	2.7394	2.53165	2.07297	0.339708	0.0239135	5.79236e-11	8.19816e-10	1.26932e-09			Dspp	3.30912	3.95731	4.39993	2.88782	3.51742	0.00481068	0.000172293	1.98688e-05	0.0123125	0.00198531
		20	E2f7	-0.389108	1.26217	1.5153	1.63615	1.27956	0.745817	0.042775	3.1805e-05	1.24119e-05	0.000146849			Dio3	3.06655	3.89853	3.96133	3.00926	2.89156	6.31894e-05	1.5783e-08	6.10767e-08	3.50664e-05	0.000158047
		1	Saa3	2.01179	2.5614	5.69544	5.48936	5.79402	0.735625	0.496501	0.00445851	0.00102373	0.000585191			Thbs4	0.552466	3.16005	5.28301	5.38562	5.39363	0.75113	0.0501188	0.00092044	0.000469365	0.000928926
		2	Ankrd34b	1.95228	2.21648	4.34508	5.10928	3.94483	0.150335	0.0380007	4.05101e-08	3.4713e-11	4.02181e-11			Saa3	4.9196	3.9913	5.56012	4.90464	4.94818	0.000147764	0.000666163	0.000850629	0.00926957	0.00808169
		3	Timp1	1.39175	2.3072	4.22505	5.05624	4.49764	0.61808	0.218049	0.00010912	1.83715e-06	2.24763e-07			Chl1	3.56686	4.79977	5.55969	5.27427	5.41701	0.0052031	8.67164e-05	2.09203e-05	0.00019413	0.00108782
		4	P4ha3	1.27501	2.11316	3.87748	4.92842	4.63194	0.436244	0.187444	4.34727e-05	1.72107e-08	1.07107e-09			Ereg	3.89744	4.03971	5.51564	4.50219	4.08064	0.0135058	0.00033583	0.000146308	0.00192117	0.00647006
		5	Pdyn	0.83149	1.66593	3.86233	4.88338	4.48322	0.815763	0.568352	0.000622819	1.6009e-05	6.09025e-05			Mmp10	1.21229	4.95305	5.3106	5.00344	4.08801	0.422162	3.05028e-06	2.56501e-07	5.81648e-06	0.000386824
		6	Fgf23	0.548714	1.25	3.72996	4.5492	3.53052	0.914999	0.760257	0.00859528	0.00227746	0.00437615			Chodl	2.51699	5.61639	5.0878	6.38585	5.80698	0.0766446	7.81882e-06	1.08969e-05	1.66702e-06	9.43312e-06
		7	Slc26a4	1.25575	2.08388	3.7082	1.21794	1.03965	0.696142	0.240888	0.00104652	0.26517	0.294331			Darc	2.49965	4.38904	4.99439	4.40566	3.41946	0.0359274	0.000170265	4.13137e-05	0.000436632	0.00993722
		8	Ntm	1.44905	1.14125	3.64312	2.88044	2.22981	0.189983	0.219313	2.27986e-08	2.20814e-10	3.63446e-08			Cemip	1.80194	3.41609	4.90982	5.47454	5.83174	0.0696569	7.97905e-05	8.37941e-07	2.76148e-06	3.73733e-06
		9	Ighv5-16	-0.303677	2.17871	3.61681	1.91845	0.027868	0.953318	0.519456	0.00951169	0.0677789	0.971768			Col11a1	0.972822	0.339454	5.01139	5.79017	6.40299	0.682046	0.862785	0.00169914	0.00048224	0.000936688
		10	Igkv9-124	0.513725	0.10841	3.59055	1.08605	1.41089	0.930444	0.987698	0.0105722	0.339933	0.042956			Sprr1a	3.69626	5.73542	4.90431	3.73047	3.55066	0.00313429	7.69919e-06	0.000893554	0.0111244	0.0153812
		11	Tnc	1.0367	1.84024	3.58739	4.26765	3.59925	0.249119	0.00710908	3.87259e-11	1.7294e-12	7.63203e-14			Rgs16	2.76924	3.27671	4.80344	4.16753	3.5226	0.000734449	1.97118e-06	3.94038e-07	8.56918e-06	0.000106223
		12	Il6	2.01813	1.40696	3.58592	1.51816	2.6246	0.593808	0.491719	0.00346861	0.163248	0.00150268			Wfdc12	1.77332	4.18573	4.67279	2.98681	1.36783	0.1538	4.02655e-05	2.62922e-05	0.00424957	0.207694
		13	Eln	0.900947	1.40213	3.42187	4.40532	3.86524	0.283623	0.0532379	3.87259e-11	1.29487e-12	4.57273e-14			Timp1	4.28052	4.37381	4.58426	3.88193	3.43503	1.02311e-05	2.4912e-08	8.24063e-08	1.73882e-05	0.000279352
		14	Fam64a	-1.3837	0.994576	3.31229	2.37169	1.61093	0.423741	0.351103	6.42478e-09	2.40764e-06	0.000378133			Pdyn	3.05669	3.44104	4.5292	4.61163	3.19114	0.00453471	0.000343278	7.22375e-06	5.69103e-06	0.00341892
		15	Ighv1-7	1.91919	0.57083	3.20508	1.29847	0.81235	0.633808	0.928717	0.00833024	0.23182	0.314951			Lrrc15	1.12815	1.45184	4.27751	4.70466	4.62378	0.266825	0.101175	3.06909e-06	1.57191e-07	1.74242e-06
		16	Cdc25c	-0.408995	0.875969	3.18144	2.82423	2.11473	0.898014	0.532273	4.81595e-06	1.29198e-06	0.000145664			Fgf23	3.62278	3.76604	4.51467	3.79328	1.18956	0.00505124	0.00145239	0.000307817	0.0032593	0.48961
		17	Col24a1	0.146664	1.08522	3.14741	4.47707	4.19647	0.962441	0.614708	0.000216305	1.05128e-08	6.17146e-08			Mmp12	2.34017	3.00572	4.51068	4.72533	4.21009	0.0111444	6.5293e-07	4.14389e-11	1.49246e-09	7.16847e-07
		18	Cyp21a1	1.3958	1.42322	3.09946	4.33493	4.17806	0.309104	0.257742	7.76248e-07	2.589e-10	8.61108e-11			Wnt10a	-0.255127	4.51238	4.47898	5.41793	5.29031	0.865432	2.73585e-05	8.60143e-06	7.73179e-07	7.9126e-07
		19	Mmp12	1.37049	1.09359	3.09067	2.52031	2.78565	0.68846	0.583946	0.000345516	0.000499982	1.5462e-05			Spp1	2.17472	3.14312	4.4779	3.92427	4.02678	0.000692426	2.13421e-08	2.73486e-13	1.01213e-09	4.04784e-09
		20	Chodl	-0.0295789	1.35099	3.0887	5.19459	4.33862	0.995886	0.706791	0.0255228	2.14159e-05	0.000600582			Ccl2	4.40724	4.1796	4.44012	2.5861	2.99662	0.000250516	5.80519e-06	0.000113573	0.0189345	0.0159741
		1	Thbs4	-1.7063	-0.32051	0.669173	6.6291	5.90513	0.592068	0.967821	0.699448	5.89598e-05	7.72424e-06			Chodl	2.51699	5.61639	5.0878	6.38585	5.80698	0.0766446	7.81882e-06	1.08969e-05	1.66702e-06	9.43312e-06
		2	Chl1	-0.78792	-0.0412736	2.98778	5.96339	4.92255	0.871866	0.994262	0.00914832	6.61176e-05	6.34627e-06			Ighg1	2.31562	0.741051	3.50209	6.0172	6.14839	0.565296	0.732086	0.104457	0.019803	0.0171712
		3	Saa3	2.01179	2.5614	5.69544	5.48936	5.79402	0.735625	0.496501	0.00445851	0.00102373	0.000585191			Col11a1	0.972822	0.339454	5.01139	5.79017	6.40299	0.682046	0.862785	0.00169914	0.00048224	0.000936688
		4	Chodl	-0.0295789	1.35099	3.0887	5.19459	4.33862	0.995886	0.706791	0.0255228	2.14159e-05	0.000600582			Cemip	1.80194	3.41609	4.90982	5.47454	5.83174	0.0696569	7.97905e-05	8.37941e-07	2.76148e-06	3.73733e-06
		5	Ankrd34b	1.95228	2.21648	4.34508	5.10928	3.94483	0.150335	0.0380007	4.05101e-08	3.4713e-11	4.02181e-11			Wnt10a	-0.255127	4.51238	4.47898	5.41793	5.29031	0.865432	2.73585e-05	8.60143e-06	7.73179e-07	7.9126e-07
		6	Timp1	1.39175	2.3072	4.22505	5.05624	4.49764	0.61808	0.218049	0.00010912	1.83715e-06	2.24763e-07			Thbs4	0.552466	3.16005	5.28301	5.38562	5.39363	0.75113	0.0501188	0.00092044	0.000469365	0.000928926
		7	P4ha3	1.27501	2.11316	3.87748	4.92842	4.63194	0.436244	0.187444	4.34727e-05	1.72107e-08	1.07107e-09			Chl1	3.56686	4.79977	5.55969	5.27427	5.41701	0.0052031	8.67164e-05	2.09203e-05	0.00019413	0.00108782
		8	Pdyn	0.83149	1.66593	3.86233	4.88338	4.48322	0.815763	0.568352	0.000622819	1.6009e-05	6.09025e-05			Mmp10	1.21229	4.95305	5.3106	5.00344	4.08801	0.422162	3.05028e-06	2.56501e-07	5.81648e-06	0.000386824
		9	Acsl6	-1.88634	0.119474	1.45699	4.62489	3.84379	0.522109	0.98098	0.271972	5.64826e-05	3.94714e-05			Saa3	4.9196	3.9913	5.56012	4.90464	4.94818	0.000147764	0.000666163	0.000850629	0.00926957	0.00808169
		10	Serpinb5	-3.13782	-1.97172	-3.40369	4.62119	3.78297	0.382212	0.620302	0.0585391	0.0161	0.0112522			Grem1	0.498172	1.93188	4.10122	4.7643	5.13058	0.640668	0.0264877	2.08574e-06	3.71323e-07	1.12182e-06
		11	Frzb	1.13897	-0.100845	1.66463	4.55959	4.0903	0.657748	0.982299	0.0958801	9.1017e-08	8.91283e-08			Mmp12	2.34017	3.00572	4.51068	4.72533	4.21009	0.0111444	6.5293e-07	4.14389e-11	1.49246e-09	7.16847e-07
		12	Fgf23	0.548714	1.25	3.72996	4.5492	3.53052	0.914999	0.760257	0.00859528	0.00227746	0.00437615			Lrrc15	1.12815	1.45184	4.27751	4.70466	4.62378	0.266825	0.101175	3.06909e-06	1.57191e-07	1.74242e-06
		13	Dsc3	-3.18237	-0.940344	-2.99229	4.54896	3.44944	0.251567	0.828596	0.0555272	0.0147882	0.0176171			Pdyn	3.05669	3.44104	4.5292	4.61163	3.19114	0.00453471	0.000343278	7.22375e-06	5.69103e-06	0.00341892
		14	Psca	0.805368	-0.3099	1.24888	4.48562	3.93712	0.661656	0.914908	0.0616658	2.41888e-10	2.34003e-08			Frzb	0.95732	2.91231	4.39307	4.58306	5.04081	0.321585	0.000149125	1.07149e-07	8.60335e-08	4.24366e-08
		15	Col24a1	0.146664	1.08522	3.14741	4.47707	4.19647	0.962441	0.614708	0.000216305	1.05128e-08	6.17146e-08			Ereg	3.89744	4.03971	5.51564	4.50219	4.08064	0.0135058	0.00033583	0.000146308	0.00192117	0.00647006
		16	Lce3f	-1.32966	-2.47376	-4.79424	4.47123	2.77097	0.786794	0.536807	0.0188148	0.0404505	0.0765405			P4ha3	1.59923	2.75813	3.66469	4.44434	3.96343	0.0201984	1.14722e-05	6.29648e-08	7.67275e-07	3.00068e-06
		17	Mmp10	1.07686	0.521477	1.93009	4.46967	4.40916	0.773798	0.927809	0.171037	0.000716466	0.000333464			Gcnt4	1.13043	2.80553	4.43259	4.41066	4.82798	0.253713	0.0025307	2.12051e-05	4.81723e-05	1.76782e-05
		18	Gpr37	-0.926594	-0.122868	0.263151	4.43953	6.18248	0.888279	0.991776	0.925872	0.0063452	0.000100606			Darc	2.49965	4.38904	4.99439	4.40566	3.41946	0.0359274	0.000170265	4.13137e-05	0.000436632	0.00993722
		19	Eln	0.900947	1.40213	3.42187	4.40532	3.86524	0.283623	0.0532379	3.87259e-11	1.29487e-12	4.57273e-14			Rgs16	2.76924	3.27671	4.80344	4.16753	3.5226	0.000734449	1.97118e-06	3.94038e-07	8.56918e-06	0.000106223
		20	Spp1	0.457663	-0.459022	1.73676	4.35334	4.31585	0.823388	0.822311	0.00941525	3.82331e-07	8.64176e-10			Shc4	1.37379	2.78605	3.37992	4.16132	3.91269	0.0487405	4.11895e-06	3.36519e-07	9.50189e-07	8.32521e-06
		1	Gpr37	-0.926594	-0.122868	0.263151	4.43953	6.18248	0.888279	0.991776	0.925872	0.0063452	0.000100606			Col11a1	0.972822	0.339454	5.01139	5.79017	6.40299	0.682046	0.862785	0.00169914	0.00048224	0.000936688
		2	Thbs4	-1.7063	-0.32051	0.669173	6.6291	5.90513	0.592068	0.967821	0.699448	5.89598e-05	7.72424e-06			Ighg1	2.31562	0.741051	3.50209	6.0172	6.14839	0.565296	0.732086	0.104457	0.019803	0.0171712
		3	Saa3	2.01179	2.5614	5.69544	5.48936	5.79402	0.735625	0.496501	0.00445851	0.00102373	0.000585191			Cemip	1.80194	3.41609	4.90982	5.47454	5.83174	0.0696569	7.97905e-05	8.37941e-07	2.76148e-06	3.73733e-06
		4	Gm379	-0.162767	1.63571	2.59679	4.03274	4.98403	0.943605	0.262599	6.31006e-05	2.04978e-10	2.29097e-12			Chodl	2.51699	5.61639	5.0878	6.38585	5.80698	0.0766446	7.81882e-06	1.08969e-05	1.66702e-06	9.43312e-06
		5	Chl1	-0.78792	-0.0412736	2.98778	5.96339	4.92255	0.871866	0.994262	0.00914832	6.61176e-05	6.34627e-06			Chl1	3.56686	4.79977	5.55969	5.27427	5.41701	0.0052031	8.67164e-05	2.09203e-05	0.00019413	0.00108782
		6	P4ha3	1.27501	2.11316	3.87748	4.92842	4.63194	0.436244	0.187444	4.34727e-05	1.72107e-08	1.07107e-09			Thbs4	0.552466	3.16005	5.28301	5.38562	5.39363	0.75113	0.0501188	0.00092044	0.000469365	0.000928926
		7	Timp1	1.39175	2.3072	4.22505	5.05624	4.49764	0.61808	0.218049	0.00010912	1.83715e-06	2.24763e-07			Wnt10a	-0.255127	4.51238	4.47898	5.41793	5.29031	0.865432	2.73585e-05	8.60143e-06	7.73179e-07	7.9126e-07
		8	Pdyn	0.83149	1.66593	3.86233	4.88338	4.48322	0.815763	0.568352	0.000622819	1.6009e-05	6.09025e-05			Grem1	0.498172	1.93188	4.10122	4.7643	5.13058	0.640668	0.0264877	2.08574e-06	3.71323e-07	1.12182e-06
		9	Col11a1	-0.290304	-0.579269	0.583271	4.22259	4.42199	0.967113	0.953898	0.854836	0.0148207	0.00489626			Frzb	0.95732	2.91231	4.39307	4.58306	5.04081	0.321585	0.000149125	1.07149e-07	8.60335e-08	4.24366e-08
		10	Mmp10	1.07686	0.521477	1.93009	4.46967	4.40916	0.773798	0.927809	0.171037	0.000716466	0.000333464			Saa3	4.9196	3.9913	5.56012	4.90464	4.94818	0.000147764	0.000666163	0.000850629	0.00926957	0.00808169
		11	Gcnt4	-0.774147	0.521956	1.45147	3.92347	4.3766	0.848933	0.909182	0.209489	3.93935e-05	2.686e-07			Gcnt4	1.13043	2.80553	4.43259	4.41066	4.82798	0.253713	0.0025307	2.12051e-05	4.81723e-05	1.76782e-05
		12	Chodl	-0.0295789	1.35099	3.0887	5.19459	4.33862	0.995886	0.706791	0.0255228	2.14159e-05	0.000600582			Lrrc15	1.12815	1.45184	4.27751	4.70466	4.62378	0.266825	0.101175	3.06909e-06	1.57191e-07	1.74242e-06
		13	Spp1	0.457663	-0.459022	1.73676	4.35334	4.31585	0.823388	0.822311	0.00941525	3.82331e-07	8.64176e-10			Kng2	4.26663	2.66995	3.78799	3.6146	4.42426	4.8133e-08	8.43769e-06	3.88733e-08	7.58456e-09	6.44247e-11
		14	Nog	0.186475	1.18055	0.919996	3.5879	4.31055	0.955594	0.595509	0.388374	0.000211881	3.46525e-05			Iglv1	0.362259	0.267454	1.29538	2.36478	4.30256	0.863589	0.792896	0.128215	0.00786537	5.03661e-05
		15	Lrrc15	1.46182	0.458738	0.682899	3.99839	4.30654	0.580766	0.925474	0.636308	0.000278677	3.92596e-05			Ighg2b	1.31907	1.43306	2.48575	3.2673	4.26157	0.681056	0.343262	0.130508	0.0196681	0.0217266
		16	Dspp	0.277227	1.16765	1.95779	4.13768	4.24863	0.950711	0.757241	0.146203	0.000365843	5.41947e-05			Ankrd34b	0.259793	0.708298	3.38957	3.63087	4.25197	0.801201	0.348043	1.37333e-06	8.25636e-07	1.36706e-06
		17	Ibsp	0.548714	0.91621	-0.354235	3.37695	4.22213	0.815611	0.683583	0.740186	1.47939e-05	2.59575e-08			Igkv4-53	-0.329155	-0.159242	0.989073	3.06391	4.24124	0.865461	0.90454	0.399281	0.000327198	9.74411e-05
		18	Col24a1	0.146664	1.08522	3.14741	4.47707	4.19647	0.962441	0.614708	0.000216305	1.05128e-08	6.17146e-08			Mmp12	2.34017	3.00572	4.51068	4.72533	4.21009	0.0111444	6.5293e-07	4.14389e-11	1.49246e-09	7.16847e-07
		19	Fst	-0.396572	0.162621	2.26955	4.01282	4.18104	0.936613	0.97558	0.0588722	0.000147769	1.25028e-06			Krt17	0.391303	1.48101	2.70698	2.86451	4.09931	0.660379	0.0256889	0.00015852	5.60913e-05	1.29696e-07
		20	Cyp21a1	1.3958	1.42322	3.09946	4.33493	4.17806	0.309104	0.257742	7.76248e-07	2.589e-10	8.61108e-11			Mmp10	1.21229	4.95305	5.3106	5.00344	4.08801	0.422162	3.05028e-06	2.56501e-07	5.81648e-06	0.000386824
