# Supplementary material for: Time and phenotype-dependent transcriptome analysis in AAV-TGFβ1 and Bleomycin-induced lung fibrosis models
Source: Sci Rep. 2022 Jul 16;12:12190. doi: 10.1038/s41598-022-16344-7 (PMC9288451; doi:10.1038/s41598-022-16344-7)
Supplement: Supplementary file 3 — Supplementary Table 2. [file 41598_2022_16344_MOESM3_ESM.xlsx]

## Sheet: Suppl Table 2
Supplemental table 2: Commonly lung-function correlated and anti-correlated mRNAs
Shown are all differentially expressed genes whose expression strongly correlated with lung function changes, defined as a correlation coefficient of >= 0.85.
(A) Upregulated = lung function anti-correlated and (B) downregulated = lung function correlated genes are depicted and ranked by their mean fold change in
expression on day 21 across both models. Expression profiles over all time points are displayed as small bar graphs with individually scaled axes (i.e., 0 +/- max)
A) Commonly lung function anti-correlated (i.e. upregulated expression), sorted by mean (AAV/Bleomycin) log2FC
				log2FC (day 21) and profile (day 3-28)				Lung function correlation					Data for sparklines:
#	Ensembl gene ID	Max. RPKM	Gene Name	AAV-TGFβ1		Bleomycin		AAV-TGFβ1	Bleomycin				logFC:day_03_AAV6_2_TGFbeta1-day_03_AAV6_2_Stuffer	logFC:day_07_AAV6_2_TGFbeta1-day_07_AAV6_2_Stuffer	logFC:day_14_AAV6_2_TGFbeta1-day_14_AAV6_2_Stuffer	logFC:day_21_AAV6_2_TGFbeta1-day_21_AAV6_2_Stuffer	logFC:day_28_AAV6_2_TGFbeta1-day_28_AAV6_2_Stuffer	adj.P.Val:day_03_AAV6_2_TGFbeta1-day_03_AAV6_2_Stuffer	adj.P.Val:day_07_AAV6_2_TGFbeta1-day_07_AAV6_2_Stuffer	adj.P.Val:day_14_AAV6_2_TGFbeta1-day_14_AAV6_2_Stuffer	adj.P.Val:day_21_AAV6_2_TGFbeta1-day_21_AAV6_2_Stuffer	adj.P.Val:day_28_AAV6_2_TGFbeta1-day_28_AAV6_2_Stuffer	logFC:day_03_Bleomycin-day_03_NaCl	logFC:day_07_Bleomycin-day_07_NaCl	logFC:day_14_Bleomycin-day_14_NaCl	logFC:day_21_Bleomycin-day_21_NaCl	logFC:day_28_Bleomycin-day_28_NaCl	adj.P.Val:day_03_Bleomycin-day_03_NaCl	adj.P.Val:day_07_Bleomycin-day_07_NaCl	adj.P.Val:day_14_Bleomycin-day_14_NaCl	adj.P.Val:day_21_Bleomycin-day_21_NaCl	adj.P.Val:day_28_Bleomycin-day_28_NaCl
1	ENSMUSG00000021702	7.5375	Thbs4	6.6291		5.38562		-0.948272	-0.981564				-1.7063	-0.32051	0.669173	6.6291	5.90513	0.592068	0.967821	0.699448	5.89598e-05	7.72424e-06	0.552466	3.16005	5.28301	5.38562	5.39363	0.75113	0.0501188	0.00092044	0.000469365	0.000928926
2	ENSMUSG00000030077	16.709	Chl1	5.96339		5.27427		-0.895855	-0.957216				-0.78792	-0.0412736	2.98778	5.96339	4.92255	0.871866	0.994262	0.00914832	6.61176e-05	6.34627e-06	3.56686	4.79977	5.55969	5.27427	5.41701	0.0052031	8.67164e-05	2.09203e-05	0.00019413	0.00108782
3	ENSMUSG00000027966	2.513	Col11a1	4.22259		5.79017		-0.972898	-0.891391				-0.290304	-0.579269	0.583271	4.22259	4.42199	0.967113	0.953898	0.854836	0.0148207	0.00489626	0.972822	0.339454	5.01139	5.79017	6.40299	0.682046	0.862785	0.00169914	0.00048224	0.000936688
4	ENSMUSG00000051048	12.309	P4ha3	4.92842		4.44434		-0.871941	-0.94407				1.27501	2.11316	3.87748	4.92842	4.63194	0.436244	0.187444	4.34727e-05	1.72107e-08	1.07107e-09	1.59923	2.75813	3.66469	4.44434	3.96343	0.0201984	1.14722e-05	6.29648e-08	7.67275e-07	3.00068e-06
5	ENSMUSG00000052353	8.298	9930013L23Rik	3.78845		5.47454		-0.925125	-0.991452				-0.250411	0.54674	2.02692	3.78845	3.54517	0.961701	0.904357	0.141443	0.00102516	0.000140382	1.80194	3.41609	4.90982	5.47454	5.83174	0.0696569	7.97905e-05	8.37941e-07	2.76148e-06	3.73733e-06
6	ENSMUSG00000027004	4.714	Frzb	4.55959		4.58306		-0.913085	-0.996377				1.13897	-0.100845	1.66463	4.55959	4.0903	0.657748	0.982299	0.0958801	9.1017e-08	8.91283e-08	0.95732	2.91231	4.39307	4.58306	5.04081	0.321585	0.000149125	1.07149e-07	8.60335e-08	4.24366e-08
7	ENSMUSG00000074934	12.886	Grem1	4.15479		4.7643		-0.921604	-0.98432				-0.402755	-1.00988	1.16134	4.15479	3.44649	0.919573	0.818076	0.336645	6.47854e-05	1.72135e-05	0.498172	1.93188	4.10122	4.7643	5.13058	0.640668	0.0264877	2.08574e-06	3.71323e-07	1.12182e-06
8	ENSMUSG00000026167	1.218	Wnt10a	3.39279		5.41793		-0.965509	-0.894615				-0.910626	-0.42867	-0.572889	3.39279	3.8393	0.69836	0.932757	0.698828	0.00308523	0.000307828	-0.255127	4.51238	4.47898	5.41793	5.29031	0.865432	2.73585e-05	8.60143e-06	7.73179e-07	7.9126e-07
9	ENSMUSG00000052316	0.7655	Lrrc15	3.99839		4.70466		-0.91983	-0.933569				1.46182	0.458738	0.682899	3.99839	4.30654	0.580766	0.925474	0.636308	0.000278677	3.92596e-05	1.12815	1.45184	4.27751	4.70466	4.62378	0.266825	0.101175	3.06909e-06	1.57191e-07	1.74242e-06
10	ENSMUSG00000091387	2.4825	Gcnt4	3.92347		4.41066		-0.968476	-0.996402				-0.774147	0.521956	1.45147	3.92347	4.3766	0.848933	0.909182	0.209489	3.93935e-05	2.686e-07	1.13043	2.80553	4.43259	4.41066	4.82798	0.253713	0.0025307	2.12051e-05	4.81723e-05	1.76782e-05
11	ENSMUSG00000029304	2131.45	Spp1	4.35334		3.92427		-0.945228	-0.941137				0.457663	-0.459022	1.73676	4.35334	4.31585	0.823388	0.822311	0.00941525	3.82331e-07	8.64176e-10	2.17472	3.14312	4.4779	3.92427	4.02678	0.000692426	2.13421e-08	2.73486e-13	1.01213e-09	4.04784e-09
12	ENSMUSG00000035109	3.38	Shc4	3.93261		4.16132		-0.897939	-0.953911				0.208872	1.52695	2.74976	3.93261	3.94433	0.938245	0.399857	0.000715259	1.42612e-07	2.38578e-08	1.37379	2.78605	3.37992	4.16132	3.91269	0.0487405	4.11895e-06	3.36519e-07	9.50189e-07	8.32521e-06
13	ENSMUSG00000028197	2.872	Col24a1	4.47707		3.50434		-0.885709	-0.986192				0.146664	1.08522	3.14741	4.47707	4.19647	0.962441	0.614708	0.000216305	1.05128e-08	6.17146e-08	1.2485	2.47303	3.84379	3.50434	3.84375	0.0853492	5.8241e-05	2.04547e-07	4.01376e-06	2.84157e-06
14	ENSMUSG00000020333	2.4445	Acsl6	4.62489		2.46641		-0.902989	-0.938736				-1.88634	0.119474	1.45699	4.62489	3.84379	0.522109	0.98098	0.271972	5.64826e-05	3.94714e-05	0.660172	2.34217	2.92449	2.46641	3.01645	0.546441	0.00929859	0.000626167	0.00569757	0.00543098
15	ENSMUSG00000041559	20.9745	Fmod	3.39842		3.63884		-0.974183	-0.953006				-0.118215	-0.0816737	0.501982	3.39842	3.5711	0.954577	0.97154	0.457466	9.53299e-09	1.77352e-11	-0.268287	0.585323	2.9774	3.63884	3.358	0.660857	0.161832	3.97724e-10	1.03612e-11	1.04747e-10
16	ENSMUSG00000042254	16.488	Cilp	3.41954		3.57297		-0.923611	-0.965002				-0.0577724	1.06661	1.72129	3.41954	3.23335	0.972515	0.204525	2.00982e-05	1.23379e-12	3.55024e-15	0.919944	2.08872	3.11606	3.57297	3.2753	0.0259053	1.5783e-08	3.41987e-13	5.9611e-14	1.53917e-12
17	ENSMUSG00000017724	3.281	Etv4	3.52366		3.45381		-0.902945	-0.980474				-0.431074	0.427767	1.8574	3.52366	3.08208	0.862524	0.88679	0.0253083	6.70656e-06	1.62865e-06	1.52676	2.82076	3.67205	3.45381	3.73098	0.0254807	8.23156e-06	4.86678e-07	3.19333e-05	1.19768e-05
18	ENSMUSG00000023885	14.499	Thbs2	2.91018		4.06088		-0.966199	-0.94333				-0.333335	-0.139395	1.00841	2.91018	2.93548	0.891964	0.961659	0.149455	6.11782e-07	1.23584e-08	0.531872	1.19178	3.22615	4.06088	3.77149	0.452075	0.0124696	4.75217e-10	4.90146e-11	5.38154e-09
19	ENSMUSG00000023992	38.9665	Trem2	3.45056		3.51692		-0.952193	-0.88692				0.236636	0.650637	1.57618	3.45056	3.26509	0.940265	0.769588	0.0241447	5.17624e-07	1.33974e-07	2.09221	3.32521	3.7176	3.51692	3.45351	0.00182334	3.60093e-10	8.56286e-11	6.77379e-08	2.62139e-07
20	ENSMUSG00000031163	1.399	Glod5	3.36556		3.58132		-0.955668	-0.9035				0.221601	0.115877	1.11965	3.36556	3.15539	0.943227	0.977925	0.217114	2.66521e-05	2.89764e-05	0.57011	3.06452	3.5716	3.58132	3.41577	0.608174	8.82517e-05	3.521e-06	4.50427e-06	1.88443e-05
21	ENSMUSG00000021765	36.8235	Fst	4.01282		2.87819		-0.942262	-0.893098				-0.396572	0.162621	2.26955	4.01282	4.18104	0.936613	0.97558	0.0588722	0.000147769	1.25028e-06	1.8232	2.98704	3.50432	2.87819	3.41138	0.124186	0.000412908	0.000158891	0.00283699	0.00473788
22	ENSMUSG00000068794	9.782	Col28a1	3.71631		3.1641		-0.911574	-0.995614				0.20364	0.347974	1.65338	3.71631	3.04105	0.928159	0.875916	0.00308201	2.01955e-10	6.99642e-11	1.19937	2.23709	3.26805	3.1641	3.46197	0.0257454	2.92399e-07	5.10093e-11	6.63858e-09	4.79314e-08
23	ENSMUSG00000028031	5.174	Dkk2	3.46573		3.36407		-0.930596	-0.925355				-0.72103	-0.00230891	1.05045	3.46573	2.94149	0.697897	0.999071	0.138224	8.05583e-09	1.59719e-08	0.730403	0.953551	2.51667	3.36407	3.75321	0.207542	0.0749521	6.13571e-06	8.18102e-09	3.0192e-08
24	ENSMUSG00000066755	3.8995	Tnfsf18	3.57334		3.14517		-0.922069	-0.995992				0.386928	0.732616	2.24219	3.57334	3.38334	0.919795	0.821447	0.06148	0.00103485	1.53922e-05	0.777212	2.1112	3.40654	3.14517	4.04583	0.523441	0.0288517	0.000168514	0.00115485	0.00144101
25	ENSMUSG00000024598	1.1165	Fbn2	3.53021		3.18559		-0.962768	-0.978641				-0.966706	-0.338482	0.0350157	3.53021	3.45775	0.696755	0.928161	0.974937	7.33589e-06	1.95383e-06	-0.504993	0.672709	2.42305	3.18559	3.56599	0.53922	0.328345	0.000162397	2.12032e-05	1.90225e-05
26	ENSMUSG00000029306	0.485	Ibsp	3.37695		3.33201		-0.901876	-0.907661				0.548714	0.91621	-0.354235	3.37695	4.22213	0.815611	0.683583	0.740186	1.47939e-05	2.59575e-08	0.218434	1.98153	2.00996	3.33201	3.1519	0.831696	0.00405628	0.00207333	1.54044e-06	4.33636e-06
27	ENSMUSG00000028965	5.713	Tnfrsf9	3.08521		3.54298		-0.914099	-0.870838				1.94391	1.49732	2.59616	3.08521	3.25874	0.293181	0.210316	6.99571e-06	1.84775e-08	8.85663e-09	2.30281	2.55304	3.26192	3.54298	3.10835	7.79755e-05	3.97422e-08	2.24529e-09	6.47671e-08	3.2341e-06
28	ENSMUSG00000024593	2.8855	Megf10	3.34874		3.20875		-0.970571	-0.987205				-0.369327	0.840471	1.2709	3.34874	3.87857	0.924081	0.829234	0.357077	0.000264531	6.98605e-06	0.0989369	1.18265	2.82643	3.20875	3.48557	0.943383	0.18216	0.00191081	0.00183507	0.00189353
29	ENSMUSG00000001506	372.827	Col1a1	3.57605		2.9739		-0.914878	-0.90451				0.214099	0.583462	1.91561	3.57605	3.1154	0.794871	0.381936	5.28742e-08	3.05964e-14	3.40569e-16	1.10787	1.97343	2.97588	2.9739	2.50148	0.000354758	5.86472e-11	1.6969e-18	1.79319e-16	2.85943e-12
30	ENSMUSG00000034486	0.248	Gbx2	2.95898		3.5878		-0.853475	-0.894564				0.742424	0.287176	2.43164	2.95898	2.91505	0.830722	0.957029	0.0313136	0.00636131	0.00290442	-0.429096	3.05854	2.71509	3.5878	3.93406	0.734955	0.00071604	0.00114111	0.000252051	0.000111833
31	ENSMUSG00000033981	0.625	Gria2	4.03966		2.40167		-0.909963	-0.979435				-0.716721	-0.631796	1.79419	4.03966	3.42492	0.740354	0.81496	0.00475827	7.60754e-09	1.01549e-08	-0.490701	0.868307	2.24112	2.40167	2.30424	0.516914	0.164722	0.000400307	6.88814e-05	0.000715628
32	ENSMUSG00000041324	4.756	Inhba	3.18298		2.90188		-0.861181	-0.896208				-1.1005	0.454833	1.46126	3.18298	2.55343	0.651889	0.878938	0.0874469	4.81853e-05	4.70689e-05	0.838626	2.02766	3.04905	2.90188	2.4454	0.212151	0.000504228	1.16238e-06	8.54927e-05	0.000670764
33	ENSMUSG00000051279	0.812	Gdf6	3.82211		2.22308		-0.962723	-0.987086				0.298038	0.817911	1.54495	3.82211	3.72533	0.883866	0.55726	0.00879755	2.24182e-07	3.3174e-09	0.0500304	1.22826	2.23128	2.22308	3.24987	0.958002	0.0061181	6.81435e-06	1.93201e-05	2.22156e-06
34	ENSMUSG00000027220	0.869	Syt13	2.16203		3.84452		-0.861941	-0.959812				0.487762	0.101986	2.3979	2.16203	3.23415	0.855492	0.976501	0.00918651	0.00308523	3.52175e-05	0.673121	2.29451	3.05458	3.84452	3.58244	0.384481	0.000182844	3.05155e-06	3.97042e-07	1.1895e-05
35	ENSMUSG00000040612	10.054	Ildr2	3.10804		2.78167		-0.881238	-0.974641				0.149022	0.535568	1.89179	3.10804	2.60724	0.894899	0.490196	2.55895e-07	5.94869e-15	3.40569e-16	0.991213	1.69196	2.68905	2.78167	2.69809	0.000527691	3.77618e-10	7.74858e-17	2.08023e-15	2.7231e-13
36	ENSMUSG00000026193	525.018	Fn1	2.90761		2.933		-0.938843	-0.900313				0.729613	0.573623	1.59218	2.90761	2.7131	0.22678	0.392279	3.98335e-06	2.15753e-10	6.81766e-13	1.66572	1.64403	2.89709	2.933	2.87073	1.02e-07	2.78847e-08	1.20353e-17	3.84953e-16	2.00211e-14
37	ENSMUSG00000021803	0.649	Cdhr1	2.76747		3.02918		-0.900301	-0.857012				-1.39942	0.754458	1.87339	2.76747	3.83435	0.51688	0.820036	0.0677106	0.00329359	6.47371e-06	1.38387	1.78665	2.11678	3.02918	2.6695	0.0808973	0.0402769	0.00521208	0.000738968	0.00510439
38	ENSMUSG00000058914	11.0305	C1qtnf3	2.21888		3.57179		-0.863711	-0.858641				-0.504975	0.520692	0.610791	2.21888	1.66594	0.856494	0.81496	0.427705	0.000196347	0.000634355	-0.641069	-0.766036	1.52092	3.57179	3.20918	0.400279	0.27161	0.00902658	3.13737e-07	5.38131e-06
39	ENSMUSG00000047497	12.096	Adamts12	2.93013		2.84294		-0.933909	-0.969083				0.172797	0.745231	1.95254	2.93013	3.06203	0.918361	0.509207	0.000205067	4.16888e-09	3.97496e-11	0.274564	1.59896	2.57872	2.84294	2.63274	0.586061	3.77214e-05	3.6688e-09	1.93489e-08	3.4396e-06
40	ENSMUSG00000021359	0.754	Tfap2a	2.97478		2.77814		-0.954105	-0.886864				-0.56964	-0.767302	0.00967987	2.97478	2.74382	0.749362	0.804771	0.992063	8.96026e-05	0.000213127	-0.0682795	2.19865	2.47998	2.77814	2.41903	0.941492	0.00329631	0.000247958	0.000134092	0.00202239
41	ENSMUSG00000036905	219.242	C1qb	2.78504		2.95672		-0.937038	-0.868465				0.417896	0.772711	1.60484	2.78504	2.62294	0.716622	0.340549	7.77634e-05	1.92774e-09	1.97954e-11	1.98311	2.81542	3.21976	2.95672	2.90041	2.85223e-07	2.75073e-15	3.37464e-17	2.71417e-13	7.21145e-12
42	ENSMUSG00000028111	122.004	Ctsk	3.18042		2.3932		-0.939868	-0.968148				0.189278	0.514408	2.06043	3.18042	3.33679	0.871485	0.509936	6.07678e-09	1.90311e-16	3.72528e-22	0.962691	1.3075	2.14303	2.3932	2.7557	0.000993949	2.12809e-07	3.39408e-13	3.94401e-13	1.33238e-13
43	ENSMUSG00000027408	70.551	Cpxm1	3.06065		2.44525		-0.85169	-0.851001				0.398366	0.712845	2.3358	3.06065	2.72459	0.669131	0.280057	9.76923e-10	1.7126e-13	9.79714e-15	1.21995	1.9506	2.464	2.44525	2.05317	0.000108839	5.43987e-12	4.59276e-15	1.19043e-12	1.04131e-08
44	ENSMUSG00000002020	165.714	Ltbp2	3.04905		2.441		-0.949273	-0.985989				0.545052	0.741007	1.96403	3.04905	3.14502	0.309812	0.142492	3.11462e-10	1.54689e-14	4.81523e-20	0.541381	1.14671	2.2375	2.441	2.7428	0.0346441	1.36965e-06	2.28165e-16	4.12636e-16	1.46879e-16
45	ENSMUSG00000029307	0.1595	Dmp1	3.03653		2.34593		-0.965554	-0.944734				0.548714	0.115877	0.77028	3.03653	3.21261	0.821045	0.97558	0.398661	0.000105713	1.96619e-05	1.07092	1.75679	2.71668	2.34593	2.40806	0.202729	0.0191945	6.73239e-05	0.00105451	0.00143827
46	ENSMUSG00000027239	27.136	Mdk	2.77172		2.59667		-0.85641	-0.90563				0.358162	0.668936	1.38812	2.77172	2.03288	0.687613	0.288309	1.13375e-05	3.33587e-14	2.94026e-11	0.438181	1.11358	1.79507	2.59667	2.061	0.142747	7.6348e-07	5.30239e-12	9.81243e-16	8.59986e-12
47	ENSMUSG00000023349	74.242	Clec4n	2.60432		2.7546		-0.854608	-0.910682				0.804425	0.311659	1.70352	2.60432	2.20753	0.706935	0.86893	0.00117115	1.65046e-07	7.7151e-08	2.18279	2.17499	2.66736	2.7546	2.75188	0.000493035	2.99875e-08	3.9143e-10	3.07716e-09	1.1833e-07
48	ENSMUSG00000024672	30.9895	Ms4a7	2.3397		2.96169		-0.935275	-0.968134				0.139236	0.722561	1.37047	2.3397	2.31536	0.938245	0.537164	0.00152093	8.7047e-09	1.42892e-10	1.25482	2.49369	2.96063	2.96169	3.10919	0.000568348	4.50524e-12	4.13824e-14	2.47072e-12	3.0602e-11
49	ENSMUSG00000029816	50.8565	Gpnmb	2.12941		3.05851		-0.963166	-0.9119				0.403055	0.196165	0.377213	2.12941	2.34565	0.827875	0.929692	0.57406	0.000227526	1.42124e-06	0.785875	2.84573	3.13102	3.05851	3.23219	0.162139	4.87983e-11	1.05738e-11	2.39231e-09	5.06461e-09
50	ENSMUSG00000029661	561.262	Col1a2	2.81667		2.3358		-0.892846	-0.95389				0.233551	0.393945	1.64065	2.81667	2.37668	0.696142	0.48269	6.48261e-09	8.27716e-14	3.28379e-15	0.919422	1.62599	2.2629	2.3358	2.14702	0.000161792	2.29264e-11	1.27347e-17	2.74994e-16	1.33662e-13
51	ENSMUSG00000060924	3.3955	Csmd1	2.44548		2.69316		-0.874833	-0.951499				-0.259265	0.621781	1.59698	2.44548	2.25582	0.832479	0.476478	9.57017e-05	1.01349e-11	2.4522e-13	1.08148	1.89726	2.16925	2.69316	3.14207	0.000358675	3.36596e-09	1.69321e-11	5.34167e-12	4.95005e-12
52	ENSMUSG00000029819	1.0405	Npy	2.34898		2.69629		-0.961978	-0.854843				-0.137075	-0.531217	-0.123638	2.34898	2.58901	0.963182	0.874059	0.921186	0.0198625	0.00290483	1.28322	2.64383	3.26797	2.69629	2.76885	0.167211	0.000412747	8.71502e-06	0.0007553	0.000362846
53	ENSMUSG00000036896	186.224	C1qc	2.32593		2.68635		-0.963972	-0.85846				0.258494	0.667086	1.16167	2.32593	2.35922	0.843784	0.406153	0.00330422	1.87762e-07	7.95243e-10	1.82247	2.59854	2.93051	2.68635	2.6474	1.01982e-06	1.43097e-14	2.571e-16	1.42318e-12	4.73739e-11
54	ENSMUSG00000054555	4.073	Adam12	2.49112		2.4986		-0.853132	-0.932875				0.690353	0.692288	1.92616	2.49112	2.2171	0.644307	0.591461	0.00075323	9.00829e-07	9.6723e-07	0.698128	1.71042	2.28361	2.4986	2.16675	0.189512	8.47721e-05	5.11975e-07	3.61004e-06	0.000262975
55	ENSMUSG00000095079	854.446	Igha	1.80532		3.12898		-0.925975	-0.917689				0.326347	-0.14953	0.867762	1.80532	1.76694	0.89235	0.95819	0.183384	0.0206963	0.00447982	0.445715	1.66443	1.96515	3.12898	3.94737	0.619954	0.00157882	0.000198668	3.09974e-07	1.15488e-08
56	ENSMUSG00000028339	25.075	Col15a1	2.47973		2.42285		-0.908075	-0.907082				0.0540969	0.463576	1.33317	2.47973	2.14222	0.963598	0.574326	0.000247426	1.38778e-09	5.23354e-10	0.838929	1.78495	2.38418	2.42285	2.0771	0.00176844	1.75275e-09	1.74486e-12	7.96314e-11	9.18479e-08
57	ENSMUSG00000031740	181.203	Mmp2	2.90541		1.99714		-0.890797	-0.962006				0.435927	1.08429	2.03494	2.90541	2.70437	0.229235	7.62301e-05	1.46715e-17	3.73369e-22	3.66826e-26	0.65701	1.26055	1.79476	1.99714	1.8289	0.000181655	1.81651e-12	3.15517e-19	1.46255e-19	2.17111e-16
58	ENSMUSG00000054196	12.774	Cthrc1	2.57053		2.26885		-0.90897	-0.977657				-0.172376	-0.43945	-0.37945	2.57053	2.13901	0.955018	0.861696	0.655177	1.38537e-05	3.85644e-05	-0.217963	0.416282	2.10736	2.26885	2.62628	0.798765	0.459101	1.82693e-05	1.17245e-05	1.69881e-05
59	ENSMUSG00000031849	0.5495	Comp	2.65058		2.15846		-0.874212	-0.999324				-1.21897	0.725861	0.285548	2.65058	2.37561	0.515709	0.75791	0.767035	0.000717119	0.000161674	0.289617	1.19483	2.08369	2.15846	2.53701	0.729464	0.0461503	0.000995135	0.00068661	0.000537089
60	ENSMUSG00000039476	4.84	Prrx2	2.80315		2.00075		-0.935794	-0.852268				0.384635	0.517561	1.68012	2.80315	2.69942	0.827004	0.751199	0.00291125	2.226e-07	9.73383e-07	1.17415	1.90749	2.59129	2.00075	2.15603	0.00703051	2.84544e-06	3.74338e-08	7.72379e-06	3.51117e-05
61	ENSMUSG00000074517	0.7	Gm10710	2.87853		1.8957		-0.883477	-0.935373				-0.668569	0.926832	0.484768	2.87853	2.53617	0.716914	0.602297	0.588302	0.000122193	7.96463e-05	-0.405327	-0.222769	1.35544	1.8957	2.13251	0.540748	0.7139	0.010372	0.00194616	0.000509208
62	ENSMUSG00000004098	8.76	Col5a3	2.47645		2.2924		-0.864665	-0.923372				-0.414508	-0.0867973	1.21215	2.47645	1.82616	0.735866	0.964783	0.010231	2.41447e-07	1.8394e-05	0.940289	1.63048	2.52689	2.2924	2.13303	0.00959512	3.95556e-06	1.52348e-09	4.35979e-08	3.60797e-06
63	ENSMUSG00000022665	84.1	Ccdc80	2.40647		2.25945		-0.87982	-0.955465				0.300516	0.538388	1.39534	2.40647	1.94873	0.683703	0.320555	8.18562e-07	2.45884e-12	2.00827e-12	1.02056	1.3168	2.09868	2.25945	2.16433	4.79287e-05	6.66345e-09	4.29235e-16	2.38051e-15	5.14812e-13
64	ENSMUSG00000027386	1.414	Fbln7	2.37168		2.28268		-0.907331	-0.927708				-0.0769571	-0.255083	1.15068	2.37168	2.04214	0.97009	0.909182	0.0866376	4.25053e-05	4.73228e-05	0.141055	0.666809	1.47929	2.28268	2.96923	0.844324	0.217763	0.00608324	1.27924e-05	5.85445e-07
65	ENSMUSG00000060311	1.337	Mucl1	2.43209		2.20408		-0.978115	-0.902356				-0.00716864	-0.278979	1.23556	2.43209	3.20264	0.998098	0.946608	0.156408	0.0083201	4.10219e-05	0.29531	0.991913	2.69855	2.20408	1.98032	0.802238	0.292898	0.000852648	0.00311548	0.0205229
66	ENSMUSG00000000957	73.087	Mmp14	2.39461		2.16559		-0.92555	-0.969305				0.245819	0.626188	1.39853	2.39461	2.22006	0.725533	0.210316	1.01044e-06	3.77844e-12	1.73817e-14	1.05546	1.5957	2.19113	2.16559	2.11064	1.22227e-05	1.0976e-11	5.85644e-17	1.1437e-14	1.14225e-12
67	ENSMUSG00000060044	4.545	Tmem26	2.12463		2.43387		-0.901911	-0.957904				0.779653	0.5737	1.60595	2.12463	2.09	0.431339	0.471231	1.68828e-05	7.32163e-11	5.81251e-12	0.432053	0.97154	1.85509	2.43387	2.40511	0.251036	0.000273441	1.17841e-08	1.33052e-10	4.67645e-09
68	ENSMUSG00000025650	8.251	Col7a1	2.50001		2.04273		-0.894101	-0.968766				-0.535603	0.0397004	0.912076	2.50001	1.90177	0.557057	0.981384	0.0489512	1.36795e-07	1.63882e-06	0.0352866	0.9088	1.57176	2.04273	1.90315	0.932838	0.00238622	1.18209e-06	6.78562e-08	4.08606e-06
69	ENSMUSG00000030954	7.427	Gp2	2.61743		1.90355		-0.856291	-0.884649				-0.138951	1.68986	0.861311	2.61743	2.91853	0.961613	0.378505	0.182419	1.94663e-06	4.4857e-08	1.49092	1.95325	2.31928	1.90355	2.30036	0.00261912	0.000736013	0.000495698	0.00475283	0.00365756
70	ENSMUSG00000063727	8.3585	Tnfrsf11b	2.19114		2.32577		-0.922196	-0.914279				0.0842222	0.47017	1.45662	2.19114	2.20321	0.971048	0.712656	0.00329663	1.09151e-07	8.80828e-09	0.796596	1.11797	1.81251	2.32577	2.0133	0.14481	0.000849359	1.32214e-06	3.24457e-07	5.92033e-05
71	ENSMUSG00000026837	51.093	Col5a1	2.33933		2.14983		-0.883221	-0.947868				0.0480392	0.388151	1.26222	2.33933	1.87829	0.955711	0.537137	1.61502e-05	1.54269e-10	1.53773e-10	0.760089	1.40865	2.05555	2.14983	1.92504	0.00247098	5.93305e-09	7.48997e-15	9.49499e-14	7.58487e-11
72	ENSMUSG00000055254	23.026	Ntrk2	2.40519		2.03021		-0.934824	-0.955276				0.305365	0.335794	1.47989	2.40519	2.37039	0.794416	0.745958	6.86949e-05	5.64738e-09	7.47312e-12	0.365825	0.632527	1.74118	2.03021	2.45352	0.335181	0.0315295	4.63915e-08	1.19525e-08	2.13684e-10
73	ENSMUSG00000022816	256.495	Fstl1	2.32076		2.07115		-0.895114	-0.938425				0.349507	0.705822	1.70143	2.32076	2.22448	0.483136	0.0962955	3.66434e-10	5.75311e-12	3.30603e-15	0.693799	1.34087	1.88867	2.07115	1.79625	0.0018261	8.56341e-10	1.34039e-15	1.87388e-15	7.21145e-12
74	ENSMUSG00000024529	144.667	Lox	2.36067		2.02941		-0.926277	-0.895212				1.26754	1.07342	1.89394	2.36067	2.41592	0.0683244	0.0981584	1.9023e-06	4.58857e-07	7.83945e-10	0.801321	1.46128	2.42642	2.02941	1.91161	0.0198785	3.48132e-06	3.65674e-12	2.98682e-08	8.49463e-07
75	ENSMUSG00000068196	16.904	Col8a1	2.14793		2.22685		-0.972753	-0.886608				-0.264837	0.187044	0.768334	2.14793	2.28831	0.808777	0.876047	0.0259587	1.48974e-09	3.00619e-13	0.857429	0.679164	1.87024	2.22685	2.49371	0.00525346	0.00604431	3.05496e-11	1.19043e-12	6.26741e-12
76	ENSMUSG00000026678	35.5125	Rgs5	2.86824		1.47809		-0.959623	-0.870211				-0.836784	-0.237752	0.374628	2.86824	2.71629	0.385075	0.886904	0.445134	1.18543e-09	8.84277e-13	0.236967	-0.0204258	1.23272	1.47809	2.15019	0.620482	0.961853	0.000128378	3.34727e-05	4.07901e-08
77	ENSMUSG00000028019	5.6225	Pdgfc	2.25629		2.02141		-0.976532	-0.943211				-0.13055	0.203465	0.922098	2.25629	2.448	0.940758	0.924309	0.0875487	3.68823e-07	4.53921e-10	0.70683	1.63865	2.38603	2.02141	2.13688	0.0838107	2.27369e-06	3.29271e-09	1.49721e-06	4.06578e-06
78	ENSMUSG00000046186	5.623	Cd109	2.39727		1.83928		-0.930415	-0.957959				-0.599821	0.118867	0.391553	2.39727	2.03569	0.600407	0.953723	0.438319	4.5251e-07	2.0038e-08	1.16899	1.33865	2.02622	1.83928	2.24007	0.00239055	6.39659e-05	4.63378e-08	3.55575e-06	6.08162e-07
79	ENSMUSG00000026249	210.201	Serpine2	2.38919		1.8331		-0.937108	-0.974765				0.257901	0.475657	1.37752	2.38919	2.27857	0.673413	0.375002	6.38264e-07	7.07694e-12	6.52672e-15	0.658825	1.02963	1.63202	1.8331	1.82015	0.00521537	2.38711e-06	4.68676e-12	2.9186e-12	4.3256e-11
80	ENSMUSG00000056481	12.91	Cd248	2.33075		1.8621		-0.920663	-0.979491				-0.0403587	0.391624	0.639133	2.33075	1.91737	0.974637	0.699315	0.133686	7.78112e-08	3.00412e-07	0.824577	1.3563	1.69067	1.8621	1.84346	0.00575926	1.34835e-07	2.55234e-09	1.01027e-08	2.98913e-07
81	ENSMUSG00000035914	5.605	Cd276	2.22773		1.95401		-0.908143	-0.93439				0.111651	0.726551	1.44923	2.22773	2.15138	0.918427	0.20062	1.10388e-05	1.03785e-10	2.58616e-12	0.734835	1.31084	1.97179	1.95401	1.74315	0.00335406	1.85862e-09	3.17794e-13	2.65241e-11	3.59069e-08
82	ENSMUSG00000038400	56.833	Pmepa1	2.53593		1.62873		-0.922075	-0.935705				1.1968	1.1771	1.59988	2.53593	2.2781	0.00155342	0.000944769	2.48112e-09	1.54689e-14	1.43458e-16	0.37662	1.05223	1.64308	1.62873	1.43106	0.0870668	2.26645e-07	1.01879e-12	4.54964e-11	2.0559e-08
83	ENSMUSG00000025128	2.017	Bhlhe22	2.20657		1.95034		-0.970216	-0.870423				0.165898	-0.404611	0.329564	2.20657	2.6188	0.92345	0.820373	0.514102	2.04574e-06	7.54602e-10	1.06351	1.00054	2.40932	1.95034	3.27201	0.00985636	0.00693366	4.40588e-09	4.97052e-07	8.33947e-11
84	ENSMUSG00000031595	7.884	Pdgfrl	2.11179		1.96197		-0.904972	-0.917495				-0.33689	0.316655	1.26016	2.11179	2.02379	0.739595	0.805833	0.0015022	7.46229e-09	2.99234e-10	0.136496	0.315034	1.27546	1.96197	2.0439	0.739557	0.335021	8.53313e-05	9.55638e-07	2.00105e-06
85	ENSMUSG00000036545	30.807	Adamts2	2.18882		1.8532		-0.892254	-0.955624				0.471792	0.752539	1.55752	2.18882	2.00627	0.170539	0.00619105	1.47587e-13	1.43169e-17	1.58987e-20	0.639388	1.26676	1.80419	1.8532	1.707	6.89774e-05	3.38171e-14	3.55185e-21	1.508e-19	2.44806e-16
86	ENSMUSG00000026620	9.4925	Mark1	2.09486		1.94711		-0.959898	-0.981689				0.0446656	0.210576	1.07461	2.09486	2.15905	0.964169	0.813954	0.000351037	7.15451e-12	3.40569e-16	0.554082	1.16601	1.63368	1.94711	2.21328	0.0154313	1.09184e-07	2.68709e-11	5.14302e-13	7.98266e-13
87	ENSMUSG00000035459	3.261	Stab2	1.82697		2.20138		-0.913587	-0.939704				-0.012241	0.332882	1.1521	1.82697	1.75117	0.993679	0.753218	0.00232902	8.14387e-08	7.81092e-09	-0.13269	0.271767	1.44836	2.20138	2.22698	0.760432	0.385205	9.22553e-07	8.8515e-10	1.32062e-08
88	ENSMUSG00000058152	4.3695	Chsy3	2.37813		1.61955		-0.896922	-0.990717				0.636662	1.09052	1.48547	2.37813	2.08894	0.501476	0.114416	0.000282396	7.82528e-09	1.28534e-09	1.0354	1.3941	1.56605	1.61955	1.75265	0.0021559	1.22832e-06	8.70978e-07	4.73935e-06	4.689e-05
89	ENSMUSG00000038642	633.122	Ctss	1.59459		2.39681		-0.899687	-0.890063				0.646717	0.220076	0.951073	1.59459	1.51564	0.35185	0.821598	0.00410088	6.68615e-05	3.34564e-06	1.70529	2.02221	2.69534	2.39681	2.37459	3.41685e-08	9.49407e-12	4.67832e-17	4.6883e-13	7.21145e-12
90	ENSMUSG00000007888	24.664	Crlf1	2.36488		1.59434		-0.925523	-0.985176				0.959499	1.18324	1.6595	2.36488	2.21386	0.0389468	0.0015451	4.08677e-08	2.75391e-13	3.50801e-14	-0.400989	0.601345	1.36704	1.59434	1.59744	0.133632	0.00265981	7.59775e-10	3.35549e-10	2.54556e-08
91	ENSMUSG00000028327	1.6305	1300002K09Rik	1.63314		2.323		-0.958332	-0.967457				-0.185472	0.570115	0.619695	1.63314	1.95576	0.931156	0.710523	0.262775	0.000508934	2.87926e-06	1.16589	2.0385	2.6867	2.323	2.69046	0.00812485	1.33289e-08	3.99973e-10	1.97632e-07	6.33512e-07
92	ENSMUSG00000032327	0.472	Stra6	2.52185		1.417		-0.856297	-0.879479				-0.330566	1.48656	1.23901	2.52185	2.71202	0.851058	0.254622	0.0726359	4.49767e-05	1.41545e-05	0.763307	1.2322	2.20159	1.417	1.99903	0.173873	0.0100012	5.07689e-05	0.0106812	0.00249241
93	ENSMUSG00000034205	24.322	Loxl2	1.72994		2.14841		-0.876494	-0.871899				0.386721	0.36906	1.08468	1.72994	1.43488	0.582473	0.598285	0.00037558	6.57853e-08	1.32433e-08	1.00783	1.26891	1.9291	2.14841	1.74522	4.8293e-05	2.16056e-08	5.67862e-14	1.93048e-13	2.14243e-09
94	ENSMUSG00000041605	3.068	5730559C18Rik	2.3498		1.51467		-0.902676	-0.908561				-0.058763	0.655441	1.24697	2.3498	2.08201	0.960026	0.47516	0.00470202	5.93208e-08	7.10689e-08	0.531681	1.54294	1.62253	1.51467	1.81001	0.0550766	2.30132e-07	5.1437e-07	1.05696e-05	4.07802e-06
95	ENSMUSG00000036446	20.7245	Lum	1.85016		1.99969		-0.979548	-0.975194				-0.0841775	0.156953	0.552523	1.85016	1.9719	0.949094	0.896739	0.0738277	7.84444e-09	2.49399e-12	0.630938	1.05986	1.7173	1.99969	2.30285	0.0793675	5.65019e-05	9.97845e-10	1.34502e-10	1.29881e-10
96	ENSMUSG00000026051	3.519	1500015O10Rik	2.01609		1.81472		-0.949622	-0.943661				-0.285367	-0.294646	1.27421	2.01609	2.52703	0.888001	0.919091	0.0571688	0.000218809	3.01702e-07	0.208185	0.454713	2.32032	1.81472	2.71445	0.764172	0.349862	6.64822e-06	0.000740851	8.57814e-06
97	ENSMUSG00000032492	4.819	Pth1r	2.35922		1.45937		-0.941576	-0.96688				0.334003	0.258898	1.18444	2.35922	2.20324	0.702093	0.784057	0.000709694	1.69918e-10	1.23289e-11	0.269176	0.920202	1.31273	1.45937	1.36609	0.383441	5.58274e-05	5.5707e-07	1.76721e-07	4.7411e-06
98	ENSMUSG00000021260	1.398	Hhipl1	2.18229		1.62769		-0.883152	-0.992618				-0.228255	0.605804	0.107561	2.18229	1.85346	0.873919	0.63035	0.875248	0.000194054	8.20859e-05	0.398429	1.00169	1.8019	1.62769	2.14368	0.355847	0.00362801	1.51627e-06	0.000145629	2.18256e-05
99	ENSMUSG00000064080	27.609	Fbln2	1.7476		2.0331		-0.957903	-0.96178				-0.334924	0.0367528	0.618832	1.7476	1.73208	0.745999	0.98098	0.138137	3.25286e-05	1.13598e-06	0.512026	1.23686	2.08712	2.0331	1.91997	0.13341	2.1779e-05	1.1701e-10	1.03542e-08	5.85445e-07
100	ENSMUSG00000066705	25.37	Fxyd6	2.18683		1.59109		-0.942037	-0.967206				0.0780113	0.516285	1.43344	2.18683	2.35826	0.94568	0.452632	2.03651e-05	1.28768e-11	1.38428e-16	0.307432	0.608231	1.33328	1.59109	1.68483	0.304462	0.0103127	2.35176e-07	2.49041e-08	3.72403e-08
101	ENSMUSG00000035799	0.5085	Twist1	2.1148		1.65902		-0.883944	-0.941739				-0.234759	0.955085	0.0858237	2.1148	2.29836	0.931793	0.621489	0.937091	0.00748204	0.000346496	-0.324614	0.868807	1.76372	1.65902	1.45427	0.683833	0.134675	0.00343127	0.0118145	0.021934
102	ENSMUSG00000032537	0.791	Ephb1	2.10437		1.65856		-0.870721	-0.966672				0.487739	0.270304	1.31867	2.10437	1.76042	0.616196	0.860885	0.00485223	2.65147e-07	4.54111e-07	0.15171	0.747609	1.30872	1.65856	1.53302	0.699787	0.023109	0.000219206	3.97691e-05	7.78047e-05
103	ENSMUSG00000024538	192.876	Ppic	1.98655		1.72586		-0.91345	-0.970867				0.512449	0.525926	1.52545	1.98655	2.03752	0.323331	0.248032	4.51731e-09	6.29562e-11	5.79016e-15	0.539788	1.07448	1.60604	1.72586	1.62434	0.0166733	7.89761e-08	2.24188e-13	1.17134e-12	1.23298e-10
104	ENSMUSG00000001348	28.29	Acp5	1.61808		2.09095		-0.970125	-0.987115				0.380479	0.0480486	0.369043	1.61808	1.96606	0.722815	0.968357	0.239311	3.51519e-08	3.00619e-13	0.810306	1.24235	1.95926	2.09095	2.22174	0.00704589	1.92057e-08	7.75487e-15	1.54609e-13	3.33811e-12
105	ENSMUSG00000060735	0.054	Rxfp3	2.2527		1.44828		-0.890988	-0.865297				0.548714	0.521477	0.147324	2.2527	2.13304	0.786799	0.839219	0.884051	0.00590992	0.00189498	-0.157142	1.38286	2.29209	1.44828	1.68835	0.859291	0.0288683	0.000271123	0.0409884	0.0177218
106	ENSMUSG00000016763	19.418	Scube1	2.30551		1.39142		-0.983325	-0.995925				0.0615581	0.175285	0.813149	2.30551	2.5099	0.953318	0.86668	0.0103838	1.32591e-10	9.79714e-15	0.139914	0.652202	1.4044	1.39142	1.66999	0.670855	0.00466897	2.8666e-08	5.49911e-07	8.60552e-08
107	ENSMUSG00000022012	1.234	Enox1	1.48555		2.13296		-0.94857	-0.880955				0.161917	0.0220475	0.918292	1.48555	1.64979	0.925003	0.991776	0.0796682	0.000302728	2.19783e-06	0.537771	0.39192	1.72034	2.13296	2.04927	0.246888	0.293555	4.59779e-06	1.57936e-06	1.90225e-05
108	ENSMUSG00000045312	17.085	Lhfpl2	1.69117		1.92363		-0.880522	-0.994464				0.156995	0.215037	1.03171	1.69117	1.41214	0.865253	0.800185	0.000311442	1.54665e-08	6.99398e-09	0.761299	1.41358	1.89639	1.92363	2.05579	0.00169466	1.00728e-10	1.89388e-14	1.17134e-12	9.95023e-12
109	ENSMUSG00000029919	6.7825	Hpgds	1.45112		2.15377		-0.877212	-0.915916				-0.176374	0.750713	0.717392	1.45112	1.51852	0.901323	0.350245	0.0646333	1.7062e-05	1.67002e-07	0.566816	1.84363	1.9948	2.15377	2.10729	0.0902392	6.97282e-10	1.00281e-09	2.88048e-08	6.39735e-07
110	ENSMUSG00000046610	0.994	Oacyl	1.73083		1.87271		-0.854486	-0.91374				-0.837068	0.513364	2.34292	1.73083	4.07966	0.682242	0.786299	0.00265027	0.00571754	7.07352e-09	0.770847	1.52888	1.91812	1.87271	1.71942	0.162805	0.000859363	2.47889e-05	0.00232275	0.00842205
111	ENSMUSG00000014602	3.679	Kif1a	1.87687		1.71471		-0.872176	-0.952912				-0.505088	0.604758	0.99733	1.87687	1.7881	0.32273	0.239951	0.000529695	5.41162e-11	3.51506e-13	-0.0471693	0.947894	1.39291	1.71471	1.51433	0.852553	9.8135e-07	1.20139e-10	3.62452e-12	1.16574e-08
112	ENSMUSG00000047496	1.419	Rnf152	2.05044		1.52832		-0.961405	-0.941587				-0.0248917	0.408383	0.622623	2.05044	2.024	0.984996	0.714752	0.14201	2.16139e-07	8.126e-10	0.127503	0.60167	1.47881	1.52832	1.30243	0.740777	0.0567251	9.57102e-06	3.95899e-05	0.00226384
113	ENSMUSG00000019194	18.218	Scn1b	1.91038		1.65716		-0.924478	-0.962869				-0.192546	0.113706	0.398465	1.91038	1.54344	0.737151	0.892147	0.107201	7.70125e-12	1.51877e-10	0.813716	1.30163	1.59377	1.65716	1.59168	7.97764e-06	8.54219e-13	2.99488e-15	6.80034e-14	7.21145e-12
114	ENSMUSG00000079592	26.6135	C1qtnf5	1.90334		1.64873		-0.905324	-0.905049				0.191058	0.321831	1.36524	1.90334	1.88182	0.846811	0.627573	2.26705e-06	2.19789e-10	1.75738e-12	0.83284	1.01258	1.3345	1.64873	2.04965	0.00188741	5.7249e-07	4.26069e-09	1.38843e-10	2.11227e-11
115	ENSMUSG00000026494	7.4575	Kif26b	1.76793		1.77801		-0.909634	-0.977758				-0.438424	0.206009	0.872822	1.76793	1.63462	0.634214	0.864503	0.0286135	5.65659e-06	2.0613e-06	-0.171247	0.519532	1.49692	1.77801	1.72952	0.636319	0.0698257	4.34762e-07	2.684e-07	8.20347e-06
116	ENSMUSG00000018593	1426.69	Sparc	1.99453		1.51276		-0.862513	-0.863541				0.903602	0.807043	1.44121	1.99453	1.71424	0.00703529	0.0153487	8.06642e-10	1.65263e-11	8.99163e-13	0.488418	0.633735	1.3694	1.51276	1.16586	0.010844	0.000434233	2.65508e-12	1.66113e-12	4.5422e-08
117	ENSMUSG00000015709	0.465	Arnt2	1.32085		2.18165		-0.895475	-0.858527				0.380968	0.024544	0.499035	1.32085	1.13009	0.690951	0.988503	0.219726	0.00019309	0.000165713	0.810174	1.57955	1.95299	2.18165	1.71114	0.00365329	6.5268e-08	4.64237e-10	3.34706e-09	7.79306e-06
118	ENSMUSG00000021464	3.218	Ror2	2.27006		1.21749		-0.901223	-0.945378				0.238643	0.237871	0.965274	2.27006	1.78799	0.76659	0.811003	0.00454738	5.47645e-10	2.2977e-08	0.769581	1.19339	1.4056	1.21749	1.50122	0.00173444	1.65335e-07	2.26926e-08	3.39284e-06	8.53375e-07
119	ENSMUSG00000026656	61.663	Fcgr2b	1.38822		2.09802		-0.934898	-0.912547				0.362513	0.351168	0.964452	1.38822	1.40798	0.737576	0.672155	0.00358813	3.21117e-05	2.58856e-07	1.29351	1.71464	2.29419	2.09802	2.01568	2.61831e-05	4.1551e-10	1.68113e-13	6.21744e-10	3.39559e-08
120	ENSMUSG00000034040	1.454	Wbscr17	1.88396		1.59581		-0.941204	-0.951868				-0.179454	0.337732	0.411045	1.88396	1.73287	0.785524	0.613313	0.1284	3.07482e-10	1.24315e-11	-0.0688383	0.433619	1.14037	1.59581	1.40898	0.804827	0.0410825	2.18403e-06	3.32253e-08	1.12182e-06
121	ENSMUSG00000022015	0.986	Tnfsf11	1.6866		1.78255		-0.975078	-0.925883				0.469337	0.206225	0.71039	1.6866	1.88024	0.834424	0.929922	0.21225	0.00475526	2.92293e-05	0.235346	0.56071	1.44636	1.78255	1.48179	0.722583	0.288258	0.00261325	0.00292974	0.0178159
122	ENSMUSG00000022667	11.118	Cd200r1	1.58343		1.87563		-0.866998	-0.958906				0.512773	0.151036	0.523321	1.58343	1.24841	0.672029	0.91264	0.141853	1.26794e-06	5.42537e-06	1.09916	1.47994	1.62321	1.87563	1.89229	0.00507776	1.55223e-07	5.56817e-08	8.84927e-08	2.66763e-06
123	ENSMUSG00000074622	10.3455	Mafb	1.71862		1.72214		-0.962253	-0.863464				-0.0877979	0.0195903	0.647444	1.71862	1.69038	0.940758	0.990209	0.0881754	8.6754e-06	1.4614e-07	0.84825	1.72382	2.20359	1.72214	1.89352	0.0011975	7.92255e-11	9.26532e-13	2.86097e-08	1.07795e-07
124	ENSMUSG00000036086	6.7945	Zranb3	1.48764		1.93661		-0.935054	-0.960854				0.0542825	0.11964	0.792419	1.48764	1.40141	0.962441	0.919282	0.0110572	1.74566e-07	1.63622e-08	0.526708	1.56303	1.84504	1.93661	2.02889	0.0554285	1.77728e-10	7.11145e-12	1.00178e-10	1.68878e-09
125	ENSMUSG00000020312	2.727	Shc2	1.65572		1.7661		-0.855218	-0.95258				-0.606837	0.0502295	0.541262	1.65572	1.12356	0.270286	0.964263	0.0418899	1.48974e-09	2.96175e-07	-0.0210538	0.906089	1.57607	1.7661	1.51178	0.942093	2.41061e-06	3.6035e-12	3.00046e-13	1.19961e-09
126	ENSMUSG00000063011	39.2415	Msln	2.01219		1.39247		-0.935522	-0.985328				-0.094412	-0.157445	0.796781	2.01219	1.80029	0.948078	0.924625	0.0844777	4.34377e-06	6.63831e-07	0.515958	0.837196	1.30752	1.39247	1.67606	0.177054	0.00569044	5.93362e-05	0.000281895	4.49114e-05
127	ENSMUSG00000031253	16.206	Srpx2	1.88468		1.50486		-0.992947	-0.976214				0.569791	0.481072	0.992443	1.88468	2.24385	0.679812	0.664673	0.0267551	6.72491e-06	1.77762e-09	-0.179405	0.614767	1.16208	1.50486	1.44691	0.776404	0.0662859	0.000459439	0.000102477	0.000607388
128	ENSMUSG00000044469	3.318	Tnfaip8l1	1.7985		1.56849		-0.887354	-0.916103				-0.340213	0.228086	1.16841	1.7985	1.71575	0.726593	0.778779	2.14159e-05	2.20949e-10	1.28693e-10	0.5681	0.969939	1.30652	1.56849	1.30711	0.0348278	9.97448e-06	1.36607e-07	5.91352e-09	7.1433e-06
129	ENSMUSG00000002985	1645.02	Apoe	1.36245		1.9966		-0.864814	-0.946108				0.278994	-0.113585	-0.300171	1.36245	1.34799	0.731605	0.929256	0.4382	0.00131443	8.44447e-05	0.398029	1.52904	2.24635	1.9966	2.02628	0.229025	4.3724e-07	3.35094e-12	4.08068e-09	1.43053e-08
130	ENSMUSG00000024663	19.21	Rab3il1	1.69254		1.66121		-0.863453	-0.895655				0.298977	0.72915	1.24166	1.69254	1.53703	0.691001	0.121328	8.69927e-06	1.48974e-09	2.79095e-10	0.880326	1.50727	1.616	1.66121	1.58126	9.37239e-05	6.58408e-13	5.72617e-13	4.16847e-11	4.88466e-09
131	ENSMUSG00000042115	6.206	Klhdc8a	1.70608		1.64145		-0.861956	-0.908654				0.145735	0.488319	1.68516	1.70608	2.06467	0.880287	0.47417	1.41797e-06	6.11438e-08	1.21629e-11	0.974037	1.50523	1.58446	1.64145	1.59568	0.000108098	4.0902e-11	8.55984e-11	2.0764e-09	1.73701e-07
132	ENSMUSG00000039787	6.479	Cercam	1.88596		1.44503		-0.895061	-0.97243				0.315126	0.330531	1.0457	1.88596	1.55894	0.599058	0.591461	0.000140707	3.94036e-11	4.42424e-10	0.533093	1.09547	1.41572	1.44503	1.43888	0.0073049	1.89384e-09	9.62115e-12	7.02286e-11	1.12259e-08
133	ENSMUSG00000028782	1.348	Bai2	1.97796		1.34388		-0.876392	-0.998044				-0.381741	-0.589836	0.744489	1.97796	1.42947	0.666895	0.517721	0.111375	1.6009e-05	0.000176306	0.442656	0.91988	1.38696	1.34388	1.6484	0.156435	0.00153579	2.22585e-05	0.000211552	0.000107542
134	ENSMUSG00000032363	4.08	Adamts7	1.746		1.54241		-0.943224	-0.953237				-0.11006	0.34341	0.784024	1.746	1.67709	0.892116	0.598323	0.00818478	8.06026e-10	4.60094e-10	-0.0883622	0.674112	1.154	1.54241	1.31756	0.725436	0.000198195	6.47458e-09	2.90556e-10	3.13938e-07
135	ENSMUSG00000039126	3.057	Prune2	1.69655		1.58913		-0.935922	-0.923326				-0.369197	0.294009	0.612868	1.69655	1.63729	0.647437	0.766808	0.0772475	3.21582e-07	4.46709e-09	0.930793	1.49683	1.76185	1.58913	1.66723	0.000253107	3.35031e-09	1.28715e-10	1.60468e-07	1.4408e-06
136	ENSMUSG00000048337	0.345	Npy4r	1.84814		1.42409		-0.878442	-0.900377				0.233314	0.887946	0.889063	1.84814	1.60484	0.907411	0.476492	0.143041	0.00108153	0.00238715	0.649416	0.603077	1.43669	1.42409	2.00974	0.272267	0.221896	0.00326463	0.0242515	0.00343802
137	ENSMUSG00000036960	0.5045	Clca5	1.2201		2.02333		-0.933529	-0.892496				-0.456481	-1.39527	0.0986125	1.2201	1.62353	0.774403	0.359433	0.880471	0.043451	0.00150434	0.0273753	0.439145	1.94718	2.02333	1.4979	0.974591	0.412934	0.00044907	0.000229136	0.00965227
138	ENSMUSG00000038751	1.5995	Ptk6	1.52389		1.70931		-0.9428	-0.866793				-0.500819	-0.96331	0.264441	1.52389	1.52491	0.780855	0.452239	0.641258	0.00174969	5.09702e-05	1.03663	1.82558	2.15185	1.70931	2.03407	0.0767778	0.000227904	5.21637e-05	0.00161898	0.000633997
139	ENSMUSG00000030865	5.484	Chp2	1.9267		1.2969		-0.89948	-0.961817				-0.0539294	0.624759	1.18251	1.9267	1.83563	0.960622	0.331985	6.55594e-05	2.40168e-10	1.8515e-11	0.179836	0.534533	0.949998	1.2969	1.33371	0.573705	0.0311953	0.000234658	1.08747e-05	2.36418e-05
140	ENSMUSG00000030862	4.8345	Cpxm2	1.21114		1.95695		-0.936396	-0.944835				-0.392453	0.00287349	0.219423	1.21114	1.06164	0.638316	0.998379	0.581381	0.000284467	0.000133442	0.0356193	0.430779	1.32324	1.95695	2.22272	0.923554	0.115158	1.07114e-05	2.39231e-09	2.00592e-10
141	ENSMUSG00000007891	1129.02	Ctsd	1.55827		1.60598		-0.948328	-0.956062				0.204537	-0.108836	0.529643	1.55827	1.52161	0.729629	0.903584	0.04678	2.55057e-06	1.91856e-08	0.82378	1.51634	1.73218	1.60598	1.87201	0.00034339	1.59827e-10	5.91089e-13	2.96325e-10	8.01502e-12
142	ENSMUSG00000035279	4.2885	Ssc5d	1.73724		1.38436		-0.85912	-0.85072				-0.273459	0.472095	0.445863	1.73724	1.29179	0.63985	0.408987	0.154748	7.16963e-08	3.64685e-06	0.60609	0.945002	1.18313	1.38436	1.07913	0.00210838	9.21734e-06	2.73334e-07	7.19833e-08	7.52707e-05
143	ENSMUSG00000033066	42.204	Gas7	1.66591		1.45474		-0.927562	-0.94658				0.467999	0.923502	1.23521	1.66591	1.77071	0.127035	6.40655e-05	1.59381e-11	4.73995e-14	6.74213e-20	0.722019	1.02904	1.26322	1.45474	1.33459	1.44934e-06	4.09888e-12	7.80067e-16	2.87784e-16	2.7231e-13
144	ENSMUSG00000031503	252.516	Col4a2	1.78269		1.32458		-0.881275	-0.935329				0.620176	0.381116	1.01316	1.78269	1.48334	0.0722552	0.333699	7.98314e-07	2.09705e-11	3.53296e-12	0.519071	0.693809	1.18218	1.32458	1.1944	0.00401216	4.03424e-05	4.16481e-11	1.73817e-11	2.96704e-09
145	ENSMUSG00000020108	19.349	Ddit4	1.89399		1.20324		-0.945334	-0.991551				-0.192872	0.0930735	0.694706	1.89399	1.72725	0.840845	0.950801	0.076389	8.02592e-06	1.63865e-07	0.596596	0.951544	1.3179	1.20324	1.46826	0.0372447	0.000151666	1.61853e-06	0.000139743	3.59314e-05
146	ENSMUSG00000030519	1.971	Apba2	1.45872		1.57748		-0.987824	-0.936818				0.16651	-0.136726	0.501265	1.45872	2.11793	0.92394	0.940005	0.332096	0.000530881	8.00118e-08	0.232382	0.506432	1.69162	1.57748	1.52195	0.66387	0.107558	4.61877e-07	2.40725e-05	0.000230452
147	ENSMUSG00000033491	2.257	Prss35	1.17644		1.85744		-0.862241	-0.908325				-0.470696	0.43725	1.16239	1.17644	1.86122	0.586039	0.617353	0.00240413	0.000456026	4.49103e-07	-0.271073	0.728795	1.28917	1.85744	1.29281	0.339523	0.00199993	1.6109e-06	6.07668e-08	0.000432661
148	ENSMUSG00000000693	20.588	Loxl3	1.6117		1.40631		-0.855604	-0.940573				0.186572	0.243984	1.23156	1.6117	1.4589	0.815938	0.723159	1.22741e-05	3.4081e-09	1.9773e-10	0.280704	0.576042	1.10609	1.40631	1.23462	0.254225	0.00243658	1.07602e-07	6.56748e-09	1.42806e-06
149	ENSMUSG00000037370	9.7535	Enpp1	1.54166		1.46841		-0.962199	-0.99209				-0.125503	0.0917985	0.578832	1.54166	1.52299	0.909912	0.93527	0.0462677	2.03716e-08	7.39966e-11	0.282249	0.905436	1.45456	1.46841	1.55642	0.341666	3.4212e-05	4.75127e-09	9.05491e-08	7.53585e-07
150	ENSMUSG00000040722	5.9925	Scamp5	1.45085		1.54911		-0.93633	-0.951978				-0.0313413	0.435856	0.897743	1.45085	1.55798	0.974477	0.493147	0.0015159	2.65868e-08	2.04126e-11	0.613422	1.25902	1.48699	1.54911	1.51611	0.00893695	3.46194e-10	9.49443e-12	5.15929e-10	2.65208e-08
151	ENSMUSG00000026308	1.1395	Klhl30	1.61654		1.37133		-0.877643	-0.94315				-0.326326	-0.18647	-0.357353	1.61654	1.1301	0.817259	0.936633	0.608769	0.00331523	0.00625582	-0.509129	-0.304077	0.952734	1.37133	1.68822	0.254917	0.493395	0.0200752	0.0044344	0.00092023
152	ENSMUSG00000031375	560.242	Bgn	1.63987		1.33013		-0.926753	-0.953414				0.677807	0.775106	1.17881	1.63987	1.55224	0.0266134	0.00398954	1.11393e-09	1.30184e-11	2.14605e-14	0.439818	0.641883	1.30537	1.33013	1.29103	0.00709643	2.44735e-05	1.22202e-14	2.46114e-13	6.55404e-12
153	ENSMUSG00000010175	2.8745	Prox1	1.309		1.65951		-0.955613	-0.968693				-0.458695	-0.0942447	0.581913	1.309	1.46669	0.543879	0.945374	0.0732734	3.28268e-05	3.57037e-08	-0.21521	0.316738	1.63159	1.65951	1.66651	0.468792	0.24255	4.53086e-09	2.73178e-08	6.79992e-07
154	ENSMUSG00000021322	3.906	Aoah	1.15346		1.80634		-0.985712	-0.908877				0.460982	0.386922	0.768776	1.15346	1.37744	0.77164	0.79687	0.0938622	0.00310307	5.39513e-05	0.802031	1.84902	2.28321	1.80634	2.23435	0.059097	1.85251e-07	3.90031e-08	6.39336e-05	1.65483e-05
155	ENSMUSG00000025854	11.323	Fam20c	1.44632		1.50608		-0.964045	-0.878557				0.0369123	0.0280436	0.332028	1.44632	1.40725	0.970443	0.979955	0.264748	1.18335e-06	1.05418e-07	0.37535	1.2788	1.66841	1.50608	1.37017	0.0915671	9.78909e-11	1.03489e-13	1.4545e-10	8.40783e-08
156	ENSMUSG00000047420	2.649	Fam180a	1.50731		1.4324		-0.914888	-0.985722				0.0416121	-0.513166	0.506485	1.50731	1.41025	0.98321	0.793277	0.404856	0.00171467	0.000191674	0.306326	0.752786	1.39461	1.4324	1.88965	0.639584	0.060406	0.000414294	0.00254951	0.000165072
157	ENSMUSG00000027996	5.1305	Sfrp2	1.64021		1.28933		-0.901811	-0.95315				-0.0420403	-0.00286974	-0.0807812	1.64021	1.3241	0.97172	0.998772	0.877233	1.31138e-05	4.56277e-05	-0.407349	0.213322	0.75944	1.28933	1.12887	0.176476	0.475144	0.0076622	4.42258e-05	0.00079917
158	ENSMUSG00000031239	18.913	Itm2a	1.37587		1.55251		-0.915903	-0.992208				0.0196942	0.0121386	0.858912	1.37587	1.33977	0.987755	0.993919	0.00642801	2.0678e-06	2.59575e-08	0.435149	1.03576	1.5019	1.55251	1.63262	0.198061	3.49152e-06	2.23073e-09	2.26075e-08	5.81909e-08
159	ENSMUSG00000004730	39.1255	Emr1	1.19371		1.62777		-0.853917	-0.892795				0.36829	0.0484016	0.732576	1.19371	1.01766	0.632239	0.966606	0.00670373	4.30005e-05	1.83408e-05	1.39044	1.58877	1.79442	1.62777	1.70498	1.5417e-07	5.56918e-12	1.58281e-13	2.8386e-10	1.22044e-09
160	ENSMUSG00000020099	10.265	Unc5b	1.62644		1.18925		-0.940691	-0.93543				0.111329	0.093029	0.653069	1.62644	1.45223	0.854674	0.891695	0.00122694	9.1324e-12	1.64473e-12	0.285113	0.386777	0.993274	1.18925	1.1591	0.118467	0.0107998	3.90706e-09	2.45149e-10	1.05622e-08
161	ENSMUSG00000026558	20.1745	Uck2	1.46039		1.34925		-0.922192	-0.878821				0.161199	0.411942	0.784027	1.46039	1.30175	0.888613	0.571571	0.0162797	6.42369e-06	1.18796e-06	0.789195	1.27481	1.53056	1.34925	1.35166	0.00842238	1.34156e-07	1.54483e-08	6.6153e-06	2.76942e-05
162	ENSMUSG00000010307	9.4045	Tmem86a	1.47871		1.32433		-0.942478	-0.851255				-0.232179	0.122893	0.417747	1.47871	1.3275	0.768249	0.894704	0.165027	7.15826e-08	3.46642e-08	0.339169	1.05846	1.07515	1.32433	1.09735	0.12536	6.4819e-09	2.02896e-08	3.41291e-08	1.44352e-05
163	ENSMUSG00000037206	12.8945	Islr	1.59473		1.16389		-0.913576	-0.947149				0.0531276	0.188551	0.392748	1.59473	1.26035	0.944623	0.760257	0.1018	3.44224e-10	4.3736e-09	0.114602	0.568011	0.918339	1.16389	0.985312	0.616624	0.00045885	1.98322e-07	1.04934e-08	5.0596e-06
164	ENSMUSG00000032122	9.744	Slc37a2	1.20987		1.54099		-0.905644	-0.915079				0.235482	-0.121514	0.201294	1.20987	1.05693	0.812702	0.916401	0.527711	1.58331e-05	5.994e-06	0.837729	1.586	1.82813	1.54099	1.88136	0.00136658	9.82978e-12	5.65791e-13	6.97124e-09	3.45663e-09
165	ENSMUSG00000030761	20.282	Myo7a	1.48689		1.26206		-0.982299	-0.985203				0.2147	0.181927	0.530496	1.48689	1.61228	0.699578	0.764107	0.0158103	1.48974e-09	7.07215e-14	0.383388	0.748493	1.12432	1.26206	1.27296	0.0391644	3.82547e-06	2.65275e-10	3.03362e-10	4.1641e-09
166	ENSMUSG00000003352	17.225	Cacnb3	1.37423		1.36749		-0.870203	-0.944958				0.175859	0.268838	0.990089	1.37423	1.22677	0.698309	0.489926	1.66796e-07	2.2759e-11	3.75681e-12	0.547767	0.904552	1.17458	1.36749	1.22232	0.000230285	6.96451e-11	6.38503e-14	1.1437e-14	2.98162e-11
167	ENSMUSG00000017400	0.983	Stac2	0.880466		1.82541		-0.918709	-0.866623				0.207637	0.461286	0.698383	0.880466	0.977486	0.893346	0.693656	0.115405	0.0408604	0.0188759	0.463209	0.358835	1.21188	1.82541	1.90676	0.305723	0.370478	0.00150146	4.1717e-05	8.59518e-05
168	ENSMUSG00000042453	11.8675	Reln	1.28028		1.4097		-0.995468	-0.930383				-0.0559648	-0.0794337	0.512915	1.28028	1.81163	0.961982	0.95202	0.12324	0.000113983	2.8211e-10	0.0297832	0.0344007	1.40934	1.4097	1.79543	0.943704	0.911563	6.53707e-08	1.69642e-06	8.14991e-08
169	ENSMUSG00000001435	39.33	Col18a1	1.42618		1.26182		-0.883997	-0.963604				-0.0435432	0.0497242	0.5902	1.42618	1.05402	0.938245	0.940889	0.00124753	1.58708e-10	4.96644e-09	0.645573	0.840867	1.12495	1.26182	1.21399	3.0582e-05	1.0196e-08	9.26532e-13	6.32734e-13	4.08104e-11
170	ENSMUSG00000026764	1.754	Kif5c	1.52477		1.1398		-0.896487	-0.961632				-0.39222	0.536184	0.927159	1.52477	1.70941	0.761905	0.663728	0.0613407	7.41769e-05	1.09776e-06	0.313975	0.866807	1.43305	1.1398	1.343	0.451524	0.0130016	0.0001921	0.00345668	0.00631617
171	ENSMUSG00000003363	76.296	Pld3	1.38534		1.26003		-0.895801	-0.989287				0.280523	0.0860119	0.131252	1.38534	1.18385	0.554958	0.904217	0.580022	1.40492e-08	4.96988e-09	0.548129	0.904379	1.29599	1.26003	1.31832	0.00261112	2.60543e-08	3.19555e-13	8.87159e-11	2.57673e-10
172	ENSMUSG00000039542	2.624	Ncam1	1.41719		1.21811		-0.95202	-0.976168				0.0824751	-0.00591461	0.35447	1.41719	1.31048	0.944704	0.997238	0.392073	7.77938e-05	1.53113e-05	-0.000177576	0.485103	1.17422	1.21811	1.17612	0.999684	0.0897116	5.56686e-05	0.000231325	0.00176634
173	ENSMUSG00000035357	29.323	Pdzrn3	1.52476		1.10009		-0.937978	-0.986072				0.793901	0.637276	1.02683	1.52476	1.47827	0.0196106	0.0341974	3.29069e-07	6.60754e-11	7.63203e-14	0.326847	0.822793	1.08673	1.10009	1.18378	0.0597553	1.12265e-07	6.69481e-11	2.00846e-09	2.90225e-09
174	ENSMUSG00000073418	97.231	C4b	1.49354		1.11776		-0.941864	-0.978887				0.00905899	0.447642	0.726489	1.49354	1.46671	0.983352	0.0578418	9.62317e-07	2.21964e-14	1.99167e-18	0.625028	0.753	1.09018	1.11776	1.2005	2.05547e-06	1.86028e-09	1.08439e-15	2.42987e-14	3.34092e-14
175	ENSMUSG00000021994	11.179	Wnt5a	1.50976		1.10116		-0.87498	-0.879594				0.221379	0.732646	1.06443	1.50976	1.43146	0.524487	0.00188492	1.22318e-09	1.59271e-14	5.95554e-17	0.175078	0.860254	1.04496	1.10116	0.918345	0.212575	6.44823e-11	2.11499e-13	7.28818e-12	5.30145e-08
176	ENSMUSG00000038481	48.5635	Cdk19	1.53192		1.07045		-0.976122	-0.890218				0.0474756	0.105323	0.696886	1.53192	1.66333	0.948542	0.889584	0.00184021	1.67117e-08	1.00595e-12	-0.0402331	-0.0681525	0.666375	1.07045	1.44647	0.877471	0.749647	0.000299337	3.91574e-07	4.82956e-10
177	ENSMUSG00000044674	37.214	Fzd1	1.56099		1.03334		-0.94604	-0.906546				0.239434	0.158084	0.627404	1.56099	1.42766	0.620712	0.793982	0.00309744	1.11352e-09	2.18781e-11	0.606983	0.841192	1.18403	1.03334	1.01724	0.00106999	6.92979e-07	6.81414e-11	1.15165e-07	1.0632e-06
178	ENSMUSG00000026712	69.4915	Mrc1	1.36749		1.21074		-0.970384	-0.95596				0.285936	0.250691	0.848818	1.36749	1.54559	0.60612	0.683583	0.000606359	4.04905e-06	8.0862e-10	0.731222	0.851491	1.26637	1.21074	1.23528	0.000840449	2.25694e-05	1.89074e-09	1.33997e-07	4.4881e-07
179	ENSMUSG00000016918	35.4915	Sulf1	1.32734		1.23433		-0.983475	-0.880746				-0.0233875	0.205088	0.581444	1.32734	1.52096	0.97172	0.673274	0.00356366	9.55977e-09	6.48039e-14	0.316328	0.302662	0.823218	1.23433	1.40177	0.0708555	0.0553027	4.34596e-07	1.32574e-10	1.75286e-11
180	ENSMUSG00000025171	15.066	Ubtd1	1.39463		1.15389		-0.943881	-0.976066				-0.051934	0.109302	0.417257	1.39463	1.22748	0.958308	0.905306	0.151956	5.64257e-06	7.75191e-07	0.710859	0.896106	1.13559	1.15389	1.1351	0.00235984	1.29133e-06	5.58123e-08	5.61794e-07	5.33098e-06
181	ENSMUSG00000021665	73.8285	Hexb	1.15871		1.38732		-0.970681	-0.85718				0.379268	0.24881	0.682591	1.15871	1.27222	0.574784	0.707637	0.00824128	4.65225e-05	9.96853e-08	0.948201	1.32807	1.56482	1.38732	1.3801	0.000124956	5.18347e-10	4.7439e-12	1.2167e-08	1.40078e-07
182	ENSMUSG00000038463	12.394	Olfml2b	1.39209		1.1502		-0.941244	-0.947274				-0.222916	0.143748	0.464447	1.39209	1.27282	0.716622	0.849816	0.0565098	2.52087e-08	1.13343e-09	0.39857	0.690642	0.863189	1.1502	1.2547	0.0479579	6.84771e-05	3.23966e-06	8.92707e-08	1.1833e-07
183	ENSMUSG00000075232	63.111	Amd1	1.56825		0.961958		-0.86438	-0.85635				-0.0792813	0.00072929	1.14898	1.56825	1.44925	0.941505	0.999248	4.31925e-05	4.16888e-09	9.87028e-11	0.389966	0.276485	0.826654	0.961958	1.38452	0.152119	0.245979	0.000994211	0.000440497	6.99332e-06
184	ENSMUSG00000071984	12.0625	Fndc1	0.937714		1.58887		-0.936408	-0.899798				-0.485516	-0.128825	-0.175917	0.937714	0.835571	0.389712	0.904288	0.612796	0.0023996	0.0012406	-0.313268	-0.225969	0.954739	1.58887	1.37034	0.182242	0.346608	4.33719e-05	5.58523e-09	2.53027e-06
185	ENSMUSG00000020473	34.01	Aebp1	1.20785		1.31796		-0.960418	-0.952411				-0.431522	-0.0106025	0.268332	1.20785	1.24019	0.258066	0.99081	0.229433	4.41756e-07	1.23127e-09	0.181076	0.383315	1.13187	1.31796	1.29526	0.327972	0.0160881	1.04361e-10	3.60896e-11	8.3935e-10
186	ENSMUSG00000036381	20.6565	P2ry14	1.0716		1.4429		-0.940739	-0.927533				0.0519017	-0.108727	0.77416	1.0716	1.4089	0.960054	0.911066	0.00209966	5.10774e-06	2.56441e-11	0.703297	0.766181	1.21441	1.4429	1.54713	0.00331564	2.19909e-05	9.71372e-10	4.04606e-10	1.46147e-09
187	ENSMUSG00000034295	2.585	Fhod3	1.53577		0.976133		-0.942335	-0.9787				-0.36074	-0.295661	-0.158343	1.53577	1.35259	0.63914	0.806265	0.705079	1.21855e-06	1.7312e-06	-0.323395	0.136287	0.679382	0.976133	1.17049	0.260082	0.656853	0.0188027	0.00157332	0.000405766
188	ENSMUSG00000078190	7.62	Dnm3os	1.41791		1.0877		-0.914034	-0.995622				-0.0336204	0.346803	0.746283	1.41791	1.27901	0.972836	0.642241	0.0115702	2.47468e-06	2.076e-07	-0.0162708	0.597046	1.07516	1.0877	1.22819	0.965147	0.0123733	2.36361e-05	0.000236305	0.000209714
189	ENSMUSG00000032925	13.1495	Itgbl1	1.48766		1.01617		-0.992595	-0.977749				0.171603	0.0374046	0.422267	1.48766	1.96153	0.867391	0.97769	0.205144	1.80449e-06	5.88469e-13	-0.72888	-0.186317	1.06363	1.01617	1.78101	0.0162357	0.51081	5.40548e-05	0.00019542	4.02312e-08
190	ENSMUSG00000036256	760.886	Igfbp7	1.46531		1.02565		-0.971449	-0.909642				0.736716	0.602081	0.919574	1.46531	1.53754	0.0289245	0.0695972	7.0822e-06	1.17037e-08	1.9842e-12	0.481938	0.505641	0.951608	1.02565	0.966839	0.00678684	0.00229065	2.84342e-08	5.45705e-08	9.29828e-07
191	ENSMUSG00000032334	60.099	Loxl1	1.44817		1.03662		-0.909849	-0.915832				0.678716	0.475564	0.556952	1.44817	1.36862	0.0873098	0.243477	0.0141603	1.0213e-07	1.78425e-09	0.328337	0.65276	1.14466	1.03662	0.926475	0.104197	0.000227731	1.45741e-09	3.81721e-07	1.65483e-05
192	ENSMUSG00000031596	29.2085	Slc7a2	1.3988		1.08348		-0.957768	-0.967618				-0.179374	0.143926	0.652774	1.3988	1.46646	0.727446	0.82085	0.00224809	2.5211e-08	6.74129e-12	0.0683445	0.454852	0.782671	1.08348	1.25002	0.764861	0.00643733	4.62077e-06	4.72256e-08	7.36771e-09
193	ENSMUSG00000048965	0.941	Mrgpre	1.21768		1.25891		-0.91728	-0.921159				0.18088	0.437309	0.835611	1.21768	1.19646	0.846288	0.582167	0.0169415	0.000118743	1.37927e-05	-0.347667	0.0392195	0.932498	1.25891	0.893289	0.167159	0.888286	0.000125749	2.58822e-05	0.00645609
194	ENSMUSG00000023232	11.478	Serinc2	1.66056		0.814348		-0.904587	-0.914219				0.511134	0.746476	1.10675	1.66056	1.49084	0.289003	0.0250196	2.06198e-06	3.4713e-11	1.85588e-12	0.165356	0.532932	0.966461	0.814348	0.751737	0.473067	0.00047556	2.60172e-08	2.94748e-05	0.000387176
195	ENSMUSG00000026278	12.883	Bok	1.52411		0.924501		-0.862003	-0.875394				-0.241059	0.172616	1.23969	1.52411	1.56975	0.703378	0.832752	5.21598e-06	2.49017e-09	3.11252e-11	0.429495	1.0427	1.04946	0.924501	1.27588	0.0265405	1.18031e-08	1.34764e-07	3.21564e-05	1.02199e-06
196	ENSMUSG00000025597	2.19	Klhl4	0.650745		1.79393		-0.932108	-0.882139				-0.263624	-0.231439	0.476422	0.650745	0.945255	0.827004	0.82998	0.12868	0.0159545	5.02415e-05	-0.181313	0.105158	0.925608	1.79393	1.36146	0.635897	0.712613	0.00027235	3.66913e-08	7.60175e-05
197	ENSMUSG00000024109	4.647	Nrxn1	1.05693		1.37894		-0.856627	-0.903764				0.528767	0.185395	0.612296	1.05693	0.94912	0.343317	0.813954	0.0193603	4.75202e-06	2.28352e-06	0.18747	0.524531	0.925135	1.37894	1.0887	0.42561	0.00373554	1.19214e-06	7.32605e-09	2.96084e-05
198	ENSMUSG00000021596	84.974	Mctp1	1.29119		1.14449		-0.994155	-0.948727				-0.059781	-0.0401073	0.531641	1.29119	1.72473	0.953543	0.972138	0.0741344	6.86853e-05	6.9621e-10	-0.00262696	0.164548	0.9084	1.14449	1.45346	0.994603	0.527088	0.000143962	2.70449e-05	1.49825e-06
199	ENSMUSG00000048572	17.475	Tmem252	1.04364		1.37522		-0.954794	-0.859132				0.185379	0.183002	0.749934	1.04364	1.23841	0.86463	0.863662	0.0137987	0.00125993	2.27159e-06	0.618181	1.32982	1.47773	1.37522	1.34039	0.0444407	1.38123e-07	4.05647e-08	4.04867e-06	6.33602e-05
200	ENSMUSG00000053647	2.6525	Gper1	1.70177		0.71647		-0.925162	-0.964724				0.145517	0.159701	0.491835	1.70177	1.40475	0.867891	0.883551	0.150707	3.05138e-08	1.67227e-07	-0.173271	0.0832773	0.483374	0.71647	0.903678	0.554665	0.763351	0.0545796	0.0155668	0.0042182
201	ENSMUSG00000059493	1.74	Nhs	1.20119		1.20924		-0.980253	-0.958241				0.519003	0.609983	0.957906	1.20119	1.52284	0.318066	0.195141	0.000334173	2.82991e-06	6.17966e-11	0.458428	1.09057	1.35449	1.20924	1.40383	0.0217209	1.13038e-07	7.66575e-09	9.05428e-07	1.04947e-06
202	ENSMUSG00000013921	4.406	Clip3	1.14112		1.25308		-0.913091	-0.964175				-0.404873	0.270452	-0.113078	1.14112	1.22671	0.497377	0.775216	0.773627	0.000537593	2.71434e-05	0.0638768	0.622447	1.21969	1.25308	1.14187	0.805689	0.00701392	1.6109e-06	4.28916e-06	0.000142849
203	ENSMUSG00000031561	0.962	Tenm3	0.889293		1.48583		-0.922386	-0.927812				-0.295355	0.235259	0.433654	0.889293	1.01099	0.698954	0.819864	0.246603	0.00747774	0.000353084	0.296822	0.525582	1.09889	1.48583	1.3303	0.243229	0.0389678	2.48299e-05	9.18831e-06	0.000137999
204	ENSMUSG00000002489	23.238	Tiam1	1.3614		0.993713		-0.857029	-0.87542				-0.0995151	0.532486	0.893107	1.3614	1.26658	0.839539	0.0589968	4.74677e-07	6.29562e-11	3.70607e-13	0.246333	0.564345	0.819331	0.993713	0.730993	0.102161	3.56563e-05	2.92879e-08	9.2229e-09	6.19534e-05
205	ENSMUSG00000029309	846.875	Sparcl1	1.39174		0.961945		-0.962124	-0.976119				0.291751	0.146184	0.808988	1.39174	1.52407	0.505865	0.832797	0.000449778	1.72517e-06	4.95412e-10	0.58774	0.709681	1.03073	0.961945	1.05381	0.0032703	0.000194999	1.04017e-07	4.5926e-06	1.98616e-06
206	ENSMUSG00000051242	6.038	Pcdhb9	1.35134		1.00046		-0.976113	-0.893956				0.574166	0.365891	0.830429	1.35134	1.57833	0.353909	0.530353	0.00159757	3.21709e-08	9.82395e-13	0.265101	0.191693	0.921802	1.00046	1.03041	0.338589	0.365863	8.32463e-06	8.1599e-06	0.000111522
207	ENSMUSG00000041329	5.246	Atp1b2	1.39302		0.957864		-0.895857	-0.906867				-0.104821	-0.0335064	0.359251	1.39302	0.999376	0.860034	0.969724	0.136702	2.16898e-08	8.06459e-07	-0.223272	0.0444263	0.571257	0.957864	0.669136	0.184582	0.812047	0.00104434	3.05396e-06	0.00107358
208	ENSMUSG00000040649	1.8	Rimklb	1.24827		1.10021		-0.95228	-0.989178				0.817068	0.835727	0.951516	1.24827	1.21026	0.316645	0.230224	0.00948147	0.000114416	5.9338e-05	-0.428673	0.200526	0.918205	1.10021	1.53674	0.2567	0.555844	0.00673914	0.00322013	0.000415418
209	ENSMUSG00000022817	117.344	Itgb5	1.31732		0.948797		-0.922583	-0.98985				0.4307	0.212205	0.766662	1.31732	1.24415	0.194653	0.599887	1.57756e-05	1.36279e-09	7.02157e-12	0.134455	0.447418	0.871325	0.948797	1.00523	0.441128	0.00144041	4.35601e-09	8.048e-09	1.069e-08
210	ENSMUSG00000022150	50.825	Dab2	1.11146		1.15149		-0.966232	-0.876421				0.193437	0.479569	0.639855	1.11146	1.21822	0.67862	0.178182	0.00126856	1.00684e-06	2.66791e-10	0.680236	0.958281	1.20041	1.15149	1.03527	5.7747e-05	3.64664e-09	4.7439e-12	1.30869e-09	2.7199e-07
211	ENSMUSG00000009394	8.455	Syn2	1.36995		0.892593		-0.873115	-0.989194				0.472008	0.698898	1.35378	1.36995	1.61854	0.254699	0.0239135	3.5795e-10	1.34932e-11	6.19265e-16	-0.486649	0.342457	0.874386	0.892593	1.0209	0.00685443	0.0210645	1.16842e-07	1.31609e-06	1.43707e-06
212	ENSMUSG00000002602	147.899	Axl	1.15211		1.10665		-0.961693	-0.943468				-0.00329787	0.0754553	0.446295	1.15211	1.12071	0.993985	0.869729	0.00186843	2.20814e-10	2.5602e-13	0.624505	0.698841	0.988544	1.10665	1.09667	1.41489e-06	1.02399e-08	4.13824e-14	2.02409e-14	5.13565e-13
213	ENSMUSG00000001270	52.271	Ckb	1.31738		0.940705		-0.856345	-0.962892				0.0829959	0.27739	0.705365	1.31738	0.984528	0.886222	0.480074	0.00039227	3.05138e-08	2.17503e-06	0.515546	0.667204	0.824854	0.940705	0.912176	0.00169466	3.80858e-06	1.46055e-07	8.93582e-08	1.7642e-06
214	ENSMUSG00000039239	10.678	Tgfb2	1.11293		1.12943		-0.962091	-0.864247				0.188354	0.380443	0.519748	1.11293	1.10355	0.642592	0.230375	0.00277837	4.49746e-09	5.7457e-12	0.181444	0.424886	0.791918	1.12943	0.789111	0.233099	0.000683835	1.00943e-08	1.44174e-11	5.1465e-06
215	ENSMUSG00000037568	0.966	Vash2	1.33983		0.895985		-0.90939	-0.910879				-0.755905	-0.202246	0.0420816	1.33983	0.993567	0.395632	0.879964	0.931187	0.000225481	0.000884718	0.235999	0.179726	0.875851	0.895985	1.14727	0.562067	0.576668	0.00357022	0.0201052	0.00289082
216	ENSMUSG00000020303	2.3835	Stc2	1.14492		1.08431		-0.991659	-0.985133				-0.108785	0.228635	0.377045	1.14492	1.62154	0.914116	0.81998	0.26694	0.000162744	1.14136e-09	-0.246141	0.561877	1.23371	1.08431	1.25563	0.432475	0.00766487	2.17542e-07	0.000125689	4.90298e-05
217	ENSMUSG00000056737	93.4495	Capg	1.06435		1.16246		-0.935282	-0.943623				0.0822315	0.190484	0.587097	1.06435	0.998501	0.927743	0.771237	0.0123594	2.62947e-05	2.01053e-06	1.08321	1.09176	1.1754	1.16246	1.18249	1.45104e-06	3.40436e-09	8.86452e-10	5.04774e-08	3.56809e-07
218	ENSMUSG00000004207	708.545	Psap	1.01559		1.20844		-0.876713	-0.94399				0.14172	0.108173	0.467479	1.01559	0.763496	0.734704	0.851847	0.0122636	9.72809e-06	3.0437e-05	0.567437	1.10465	1.35646	1.20844	1.32065	0.000512687	4.73264e-11	5.76257e-15	2.30206e-11	5.89767e-12
219	ENSMUSG00000026321	5.2935	Tnfrsf11a	1.0301		1.1879		-0.932222	-0.897877				-0.274644	0.258793	0.611793	1.0301	1.259	0.572769	0.58152	0.00210657	1.80832e-07	2.32225e-12	0.4513	1.01282	1.15213	1.1879	1.08765	0.00298218	6.52518e-11	1.41235e-11	1.03807e-09	3.05789e-07
220	ENSMUSG00000021720	3.493	Rnf180	1.13003		1.08267		-0.977805	-0.974442				0.252685	0.144613	0.473406	1.13003	1.22525	0.728023	0.886304	0.0817106	3.83265e-06	1.98179e-08	0.471609	0.762124	1.03881	1.08267	1.04458	0.025324	6.10635e-05	1.89864e-06	1.07624e-05	0.000276976
221	ENSMUSG00000044042	4.391	Fmn1	0.991383		1.19255		-0.971164	-0.960437				-0.0177928	0.158215	0.363137	0.991383	1.01983	0.979419	0.79687	0.0888099	1.04765e-06	1.60978e-09	0.4044	0.682568	1.13074	1.19255	1.10574	0.0134078	4.37588e-06	4.14389e-11	2.93684e-09	2.67568e-07
222	ENSMUSG00000005413	31.8895	Hmox1	0.855071		1.31318		-0.938799	-0.885068				0.326823	0.175894	0.686271	0.855071	1.07019	0.644463	0.829411	0.0118165	0.00228293	2.83899e-06	0.865265	1.19042	1.4361	1.31318	1.27138	0.000170846	2.77729e-09	1.03505e-10	3.84382e-08	1.51234e-06
223	ENSMUSG00000063430	3.7405	Wscd2	0.998013		1.16929		-0.900858	-0.913851				-0.348674	0.331148	0.55165	0.998013	1.15572	0.413217	0.446425	0.0131878	3.60465e-06	1.36082e-08	-0.394367	-0.0973238	0.459129	1.16929	1.27749	0.0139171	0.586823	0.00587306	3.55536e-09	1.3199e-09
224	ENSMUSG00000051343	16.685	Rab11fip5	1.24505		0.922081		-0.959913	-0.992323				0.148276	0.154924	0.633575	1.24505	1.25107	0.745999	0.745958	0.00056858	1.0397e-09	1.01181e-12	0.278508	0.589488	0.915313	0.922081	0.968202	0.0673933	6.96333e-06	2.5447e-10	8.80014e-09	3.67101e-08
225	ENSMUSG00000037679	17.402	Inf2	1.21863		0.94784		-0.925648	-0.967041				-0.0713568	0.0358764	0.29962	1.21863	0.982856	0.896019	0.966583	0.157276	1.27715e-07	2.26475e-07	0.566746	0.771786	0.845097	0.94784	0.956704	0.00022621	2.79606e-07	9.31533e-08	1.53407e-07	1.45168e-06
226	ENSMUSG00000015143	70.5745	Actn1	1.10148		1.06449		-0.973124	-0.9057				0.0949437	0.223565	0.643447	1.10148	1.25154	0.831908	0.565155	0.000208171	1.37827e-07	3.87157e-12	0.42637	0.878474	1.03766	1.06449	0.962295	0.00514341	2.5267e-09	9.52962e-12	1.46277e-10	2.54556e-08
227	ENSMUSG00000025534	33.738	Gusb	1.15367		1.01145		-0.894068	-0.92943				0.23691	0.0424096	0.631593	1.15367	0.995898	0.559776	0.948469	0.000146893	1.26932e-09	2.29719e-10	0.693841	0.964765	1.17794	1.01145	1.1265	4.30333e-06	6.08202e-12	1.7383e-14	3.5757e-10	2.3728e-10
228	ENSMUSG00000029061	16.481	Mmp23	1.0542		1.10734		-0.890625	-0.964654				0.12531	0.328165	0.802622	1.0542	1.04097	0.840978	0.461064	0.00028717	1.05689e-06	2.20748e-08	0.217301	0.690807	1.00552	1.10734	1.02316	0.27161	3.35203e-06	2.35298e-09	5.98541e-09	6.28363e-07
229	ENSMUSG00000063524	72.63	Eno1	1.27303		0.888037		-0.915755	-0.91754				0.184059	-0.0426135	0.740662	1.27303	1.23146	0.815971	0.966946	0.00282239	4.57771e-07	1.47465e-08	0.626553	0.905692	1.03908	0.888037	1.15575	0.0068572	6.93826e-07	2.56363e-07	0.000102737	8.95781e-06
230	ENSMUSG00000032717	8.2945	Mdfi	1.392		0.767885		-0.985583	-0.850158				0.178244	0.200734	0.603161	1.392	1.54224	0.848045	0.816953	0.066438	4.94135e-05	3.0397e-06	0.391405	0.698973	0.607187	0.767885	0.826056	0.144452	0.00107216	0.0108223	0.00434371	0.00823342
231	ENSMUSG00000020399	9.014	Havcr2	0.83196		1.31334		-0.987392	-0.955409				0.336101	0.224128	0.483726	0.83196	1.15674	0.735162	0.791702	0.078634	0.000755134	3.33739e-08	0.845198	1.24804	1.3176	1.31334	1.49337	0.00174098	4.10066e-09	1.15371e-08	2.04285e-06	4.9078e-07
232	ENSMUSG00000021253	26.7505	Tgfb3	1.10724		1.0168		-0.938002	-0.980637				0.0282516	0.245392	0.653631	1.10724	1.10619	0.954218	0.431833	1.76733e-05	4.76922e-10	4.15297e-13	-0.284222	0.470658	0.786321	1.0168	1.10327	0.0326262	6.26225e-05	1.0999e-09	5.62727e-12	7.21145e-12
233	ENSMUSG00000041734	10.3635	Kirrel	1.17476		0.94217		-0.948983	-0.931818				-0.0875031	0.226959	0.490779	1.17476	1.14494	0.850777	0.548417	0.0041118	1.48974e-09	1.91963e-12	0.327388	0.404734	0.753631	0.94217	0.935513	0.0185524	0.00148128	4.4206e-08	5.17161e-09	6.41917e-08
234	ENSMUSG00000053687	16.041	Dpep2	1.08441		1.02517		-0.978045	-0.94542				0.156889	-0.0393745	0.251169	1.08441	1.3005	0.901778	0.978538	0.532739	0.000992439	1.33812e-06	0.529983	0.815555	1.30582	1.02517	1.23348	0.0877226	0.000566973	9.61307e-07	0.00114674	0.000563927
235	ENSMUSG00000068758	7.6865	Il3ra	1.30985		0.797254		-0.913711	-0.933824				0.105161	-0.131261	0.381818	1.30985	1.07629	0.894933	0.882992	0.227283	0.000446389	0.00179219	0.537448	0.792026	0.879851	0.797254	1.01885	0.00690008	5.89031e-06	5.65398e-06	0.000317174	4.25822e-05
236	ENSMUSG00000015568	95.707	Lpl	0.974427		1.13189		-0.986388	-0.97864				-0.0760762	-0.0398431	0.413912	0.974427	1.19688	0.904422	0.965775	0.0705751	0.0002451	7.8116e-08	0.171509	0.429286	1.10445	1.13189	1.25672	0.439808	0.0189996	6.29768e-09	5.73701e-08	1.95357e-08
237	ENSMUSG00000029108	11.7975	Pcdh7	1.0436		1.05983		-0.940506	-0.945761				-0.163148	0.114769	0.441898	1.0436	0.993706	0.77209	0.874218	0.0490594	1.25238e-05	4.73076e-07	0.382733	0.97117	1.17024	1.05983	1.19551	0.0330938	2.27947e-08	3.02717e-10	2.56298e-07	2.21255e-07
238	ENSMUSG00000052504	9.111	Epha3	1.06674		1.03258		-0.966903	-0.93944				0.317844	0.197643	0.525661	1.06674	1.10523	0.671175	0.808495	0.0463273	4.23874e-05	4.33673e-07	0.154505	0.278847	0.92298	1.03258	0.978367	0.623923	0.189192	1.47152e-05	1.64493e-05	0.000234878
239	ENSMUSG00000027188	23.2405	Pamr1	1.04061		1.04883		-0.957862	-0.86037				-0.194334	0.0397216	0.440477	1.04061	1.07775	0.70651	0.961659	0.0220778	2.30716e-07	1.75562e-10	0.251866	0.386576	0.58318	1.04883	0.973569	0.143564	0.00591356	5.39885e-05	2.03085e-09	2.14861e-07
240	ENSMUSG00000074170	7.2415	Plekhf1	1.1422		0.933559		-0.949147	-0.984522				-0.0866867	-0.182215	0.0595511	1.1422	1.05057	0.933825	0.843096	0.869041	0.000110198	1.46008e-05	0.43164	0.700501	1.03417	0.933559	1.2163	0.121314	0.000964238	1.1722e-05	0.00064863	6.29498e-05
241	ENSMUSG00000005142	52.583	Man2b1	1.04759		1.01985		-0.936682	-0.973992				0.204995	0.0608787	0.342298	1.04759	0.947275	0.604721	0.921977	0.0515741	4.24177e-07	2.48504e-08	0.421717	0.73525	1.14365	1.01985	1.09043	0.00609652	2.59132e-07	2.24188e-13	6.21744e-10	6.98977e-10
242	ENSMUSG00000025964	7.138	Adam23	1.20439		0.859455		-0.913133	-0.882926				-0.0770955	0.230357	0.484877	1.20439	1.01085	0.914812	0.700418	0.0370174	1.76868e-07	3.66543e-08	0.308866	0.907785	1.10781	0.859455	1.03696	0.0825218	7.51305e-08	2.94474e-09	4.18176e-05	6.44341e-06
243	ENSMUSG00000022324	7.169	Matn2	1.06881		0.992902		-0.94769	-0.883898				-0.373965	-0.143124	0.584648	1.06881	1.26568	0.607867	0.889278	0.0442538	3.5655e-05	2.00249e-08	0.599076	0.549896	1.11215	0.992902	1.41189	0.0145572	0.00465692	5.89755e-07	7.18568e-05	8.08013e-07
244	ENSMUSG00000043079	42.4125	Synpo	1.00797		1.03585		-0.878515	-0.872266				-0.125685	0.319897	0.436678	1.00797	0.850551	0.77491	0.384141	0.0191457	2.38078e-06	7.98904e-07	0.34011	0.482093	0.764466	1.03585	0.8169	0.0278574	0.000740408	4.61326e-07	3.08759e-09	6.50174e-06
245	ENSMUSG00000040829	10.1115	Zmynd15	0.967196		1.07491		-0.872615	-0.966708				-0.288251	0.203992	0.413108	0.967196	0.807748	0.547873	0.699687	0.0502194	8.2025e-06	6.29889e-06	0.483664	0.856159	1.06188	1.07491	1.06188	0.00243861	9.56231e-09	5.59291e-10	3.20437e-09	1.11351e-07
246	ENSMUSG00000048450	2.2705	Msx1	1.07822		0.946805		-0.932715	-0.974856				0.216489	-0.345812	-0.0238762	1.07822	1.41841	0.885647	0.763885	0.966776	0.0178937	7.28302e-05	0.0978499	0.30641	0.993591	0.946805	1.2086	0.851299	0.372895	0.00547799	0.00970132	0.00255276
247	ENSMUSG00000054641	33.9895	Mmrn1	0.811261		1.19699		-0.971169	-0.880191				0.0947827	-0.16347	0.410542	0.811261	1.39764	0.924081	0.862317	0.16484	0.00958574	9.87969e-08	0.3171	0.109003	1.30901	1.19699	1.56503	0.27658	0.67279	3.58478e-08	3.37955e-06	3.39559e-08
248	ENSMUSG00000006575	2.702	Rundc3a	0.998604		0.984793		-0.852815	-0.979818				0.521071	0.142579	0.422428	0.998604	0.910653	0.511547	0.913132	0.287974	0.00278644	0.00141133	0.365571	0.798687	1.02603	0.984793	1.30583	0.177229	0.000413508	2.92989e-05	0.000343748	1.74151e-05
249	ENSMUSG00000032300	7.929	1700017B05Rik	1.14284		0.837464		-0.969217	-0.907965				0.13138	0.130225	0.504559	1.14284	1.16096	0.843056	0.869139	0.0380391	1.09054e-05	1.63055e-07	0.319108	0.738514	1.05032	0.837464	0.895616	0.110782	2.76271e-05	1.04481e-07	0.00011389	0.000153103
250	ENSMUSG00000021388	35.35	Aspn	0.855109		1.12335		-0.972308	-0.916892				0.0156895	-0.243074	0.326813	0.855109	1.1486	0.983362	0.666542	0.144184	0.000200945	3.3172e-09	-0.192236	-0.11682	0.688879	1.12335	1.4119	0.38452	0.551088	0.000121537	6.279e-08	4.1499e-10
251	ENSMUSG00000034807	60.319	Colgalt1	1.07985		0.89679		-0.874886	-0.971062				0.306285	0.28143	0.792113	1.07985	0.971169	0.270269	0.302726	7.61464e-08	7.74074e-10	2.2742e-11	0.424186	0.683171	0.871499	0.89679	0.870717	0.000772176	9.91883e-09	4.31108e-12	7.59166e-11	2.07155e-09
252	ENSMUSG00000030096	98.635	Slc6a6	1.0827		0.874755		-0.998176	-0.931081				0.131064	0.0999678	0.415495	1.0827	1.48859	0.751083	0.857906	0.0182708	4.98474e-07	1.73817e-14	-0.012822	0.209272	0.506648	0.874755	0.974709	0.953649	0.162234	0.000403581	7.5186e-08	1.96463e-08
253	ENSMUSG00000022305	10.534	Lrp12	0.965551		0.98916		-0.892692	-0.901373				0.176687	-0.0360988	0.418352	0.965551	0.796906	0.730814	0.963839	0.0250946	2.30716e-07	1.14249e-07	0.563276	0.954179	1.03779	0.98916	1.01183	0.000367247	9.87806e-12	6.29528e-12	3.15487e-09	3.2795e-08
254	ENSMUSG00000026586	9.2865	Prrx1	0.799523		1.12401		-0.926016	-0.950275				-0.0526992	0.369503	0.482948	0.799523	0.961308	0.928953	0.302726	0.00808145	2.09998e-05	2.43911e-09	0.202562	0.590627	0.782749	1.12401	1.13736	0.201708	1.84736e-05	1.04799e-07	2.82079e-10	6.78288e-09
255	ENSMUSG00000059173	8.0385	Pde1a	1.09566		0.827391		-0.949011	-0.938894				0.0987011	-0.149395	0.129601	1.09566	1.1042	0.918361	0.881792	0.682575	4.79741e-05	4.37153e-07	0.433124	0.775565	1.00747	0.827391	0.975002	0.0713021	0.000233854	7.43293e-06	0.0014311	0.00108367
256	ENSMUSG00000040254	7.6865	Sema3d	0.714178		1.20722		-0.995886	-0.985505				-0.104857	-0.0725225	0.159645	0.714178	0.915671	0.86463	0.929256	0.511572	0.00109611	2.7884e-07	-0.129424	0.322389	1.00336	1.20722	1.41904	0.52407	0.0486476	7.443e-09	1.57288e-09	1.30682e-10
257	ENSMUSG00000002104	1.096	Rapsn	1.08341		0.830824		-0.934349	-0.922572				-0.590596	-0.28507	0.166418	1.08341	0.916948	0.466955	0.812928	0.745819	0.0112128	0.0240017	-0.803426	-0.0650931	0.478384	0.830824	0.43175	0.0169003	0.839598	0.106852	0.0253199	0.286164
258	ENSMUSG00000021217	6.412	Tshz3	0.908566		0.99473		-0.958577	-0.925211				0.0995054	0.247328	0.536766	0.908566	0.952421	0.861317	0.601895	0.0079687	1.63434e-05	2.20748e-08	0.40162	0.492147	0.803728	0.99473	0.932537	0.0133261	0.000729705	4.36701e-07	1.10392e-07	4.02132e-06
259	ENSMUSG00000056515	68.25	Rab31	1.06273		0.819211		-0.980954	-0.952684				0.324688	0.237323	0.657929	1.06273	1.26264	0.420359	0.584015	0.000537883	2.16394e-06	5.82248e-11	0.35478	0.407777	0.78453	0.819211	0.9311	0.0396933	0.00729696	5.63712e-07	2.75712e-06	8.18013e-07
260	ENSMUSG00000026840	8.579	Lamc3	1.35073		0.500908		-0.988543	-0.955629				-0.228363	-0.0285639	0.203094	1.35073	1.59913	0.548289	0.969724	0.331464	1.77768e-10	2.09268e-16	-0.66862	-0.378382	0.165253	0.500908	0.747126	1.1269e-05	0.00613287	0.287437	0.00241521	3.80142e-05
261	ENSMUSG00000031169	25.2885	Porcn	1.20563		0.638341		-0.949933	-0.902975				-0.266141	0.163694	0.495004	1.20563	1.2529	0.644307	0.832782	0.0682867	8.19181e-06	3.09811e-08	0.390695	0.378031	0.578746	0.638341	0.728105	0.0604651	0.0498438	0.00324266	0.00695637	0.0058147
262	ENSMUSG00000072812	21.486	Ahnak2	0.978129		0.854847		-0.928316	-0.931928				0.0660634	0.367709	0.392777	0.978129	0.913653	0.851729	0.096842	0.00348954	2.74698e-10	1.99514e-12	0.277578	0.35767	0.666188	0.854847	0.852952	0.0109913	0.000295478	5.19291e-10	9.86549e-12	1.85934e-10
263	ENSMUSG00000071656	2.239	Lrrn4cl	0.964293		0.866573		-0.960203	-0.93636				-0.398701	-0.080411	-0.115442	0.964293	1.01622	0.627648	0.952536	0.780278	0.00095496	1.98569e-05	-0.15816	-0.00201728	0.527075	0.866573	0.997131	0.646676	0.995273	0.0231142	0.00233122	0.000721093
264	ENSMUSG00000025969	31.029	Nrp2	0.933094		0.889394		-0.949741	-0.940143				0.0446752	0.210632	0.529903	0.933094	0.948564	0.905087	0.423297	4.39272e-05	3.0543e-09	1.37926e-12	0.178341	0.302281	0.653355	0.889394	0.944576	0.128891	0.00328131	2.15096e-09	2.00182e-12	4.37173e-12
265	ENSMUSG00000032431	40.957	Crtap	1.09981		0.718675		-0.88177	-0.974583				0.226909	0.152463	0.693985	1.09981	0.941039	0.60008	0.752721	6.78968e-05	3.97003e-09	2.78603e-09	0.388976	0.547853	0.633951	0.718675	0.727751	0.0124761	1.63928e-05	2.47113e-06	6.50925e-06	2.24844e-05
266	ENSMUSG00000021477	157.496	Ctsl	0.818967		0.993336		-0.958702	-0.967782				0.203152	0.0450743	0.55151	0.818967	1.0492	0.719444	0.961659	0.0175467	0.00261507	2.9079e-06	0.399451	0.600022	1.10028	0.993336	1.06585	0.0584029	0.00125608	1.55692e-08	2.63264e-06	2.32016e-06
267	ENSMUSG00000034593	30.3705	Myo5a	0.686098		1.11993		-0.880322	-0.95474				-0.0291723	0.3308	0.427489	0.686098	0.70218	0.957048	0.289838	0.00891367	0.000208353	3.95247e-06	0.477899	0.947032	1.31104	1.11993	1.23384	0.000827327	2.03687e-11	5.85644e-17	7.87043e-12	5.50694e-12
268	ENSMUSG00000001751	17.024	Naglu	0.87997		0.92415		-0.978241	-0.918448				-0.0783194	0.175918	0.432416	0.87997	1.08715	0.902138	0.740607	0.0367771	2.54044e-05	9.11471e-09	0.356705	0.787956	0.871282	0.92415	0.880295	0.0371664	1.33289e-08	6.20481e-09	8.84927e-08	2.63684e-06
269	ENSMUSG00000028041	89.392	Adam15	1.01232		0.789528		-0.947764	-0.989453				0.177409	0.085728	0.60428	1.01232	1.05799	0.680436	0.886484	0.000858628	1.93601e-06	3.28797e-09	0.501567	0.632434	0.836702	0.789528	0.857984	0.00158967	1.26335e-05	3.16709e-08	1.69267e-06	1.34468e-06
270	ENSMUSG00000023191	19.639	Leprel2	1.13528		0.650593		-0.888595	-0.971517				0.0902216	0.0373814	0.505125	1.13528	0.874794	0.840352	0.950647	0.00104695	1.70714e-10	3.68835e-09	0.151034	0.371965	0.563169	0.650593	0.610487	0.295097	0.000846108	3.28451e-06	1.75164e-06	4.68576e-05
271	ENSMUSG00000026829	8.302	Gbgt1	0.978522		0.796906		-0.946506	-0.934145				0.0241079	0.197763	0.432914	0.978522	0.914532	0.978268	0.805629	0.0970892	2.7243e-05	5.85036e-06	0.206989	0.740101	0.993161	0.796906	0.957242	0.422929	3.21773e-05	3.1597e-07	0.000145938	0.000141458
272	ENSMUSG00000047181	3.268	Samd14	0.90494		0.868778		-0.972297	-0.878275				0.0239805	0.264713	0.393123	0.90494	0.991382	0.969312	0.575856	0.0577706	1.8007e-05	5.09903e-07	0.230955	0.324026	0.519557	0.868778	0.877368	0.123966	0.0193562	0.000552772	9.10732e-07	1.01634e-05
273	ENSMUSG00000013419	6.076	Zfp651	1.12161		0.639176		-0.923611	-0.9391				-0.213022	0.22155	0.257739	1.12161	1.00119	0.430428	0.375553	0.0537655	1.1942e-12	2.4522e-13	-0.0362792	0.298767	0.404598	0.639176	0.57449	0.790817	0.0015263	4.60278e-05	6.68661e-08	5.68309e-06
274	ENSMUSG00000033287	16.889	Kctd17	0.936748		0.822764		-0.977213	-0.869955				-0.187297	0.124286	0.136332	0.936748	1.12779	0.714277	0.835541	0.574843	0.000102723	1.66847e-07	0.368637	0.741984	0.894914	0.822764	0.768794	0.0188227	2.97002e-07	4.45242e-08	1.58975e-06	4.78382e-05
275	ENSMUSG00000032243	1.1845	Itga11	0.706031		1.04116		-0.916721	-0.907239				-0.00157593	0.0760465	-0.256521	0.706031	1.30775	0.9981	0.941069	0.427769	0.0141658	3.1158e-08	-0.425793	0.284732	0.530255	1.04116	0.709612	0.0553202	0.188543	0.0211064	7.70692e-05	0.00699011
276	ENSMUSG00000024713	15.58	Pcsk5	1.06806		0.673408		-0.95689	-0.973109				0.0272099	0.471689	0.699243	1.06806	1.43867	0.973788	0.322619	0.00562219	9.60382e-05	1.0676e-09	-0.0808409	0.283362	0.686726	0.673408	0.646722	0.762339	0.163799	0.000637599	0.00479429	0.014697
277	ENSMUSG00000039316	30.976	Rftn1	0.871979		0.848654		-0.913017	-0.976143				0.241289	0.0914266	0.574006	0.871979	0.860738	0.493164	0.839219	0.000104254	9.84635e-08	4.35092e-10	0.343677	0.544602	0.779741	0.848654	1.05328	0.00953179	2.14248e-06	5.94888e-10	1.94937e-09	4.3256e-11
278	ENSMUSG00000033152	9.377	Podxl2	1.03312		0.669295		-0.971906	-0.979562				-0.261015	0.0244184	0.230873	1.03312	1.1012	0.64282	0.974394	0.284304	1.76858e-06	1.38997e-08	-0.394103	0.0465866	0.407374	0.669295	0.763897	0.0406232	0.78148	0.00620875	7.10779e-05	8.86123e-05
279	ENSMUSG00000032744	23.766	Heyl	0.938333		0.762442		-0.900205	-0.963788				0.434785	0.373654	0.713471	0.938333	0.887356	0.214005	0.299868	0.000174312	8.01067e-06	3.03521e-07	0.00969178	0.355802	0.76961	0.762442	0.702429	0.966774	0.0134432	6.24122e-07	6.69927e-06	0.000111522
280	ENSMUSG00000023411	7.234	Nfatc4	1.09198		0.603429		-0.915831	-0.942984				-0.0875325	-0.05839	0.336845	1.09198	0.857493	0.837811	0.91776	0.0377519	5.95924e-10	7.90087e-09	-0.107669	0.179726	0.399283	0.603429	0.484831	0.435377	0.132742	0.00117298	2.29688e-05	0.00238379
281	ENSMUSG00000022489	10.4055	Pde1b	1.0267		0.665747		-0.952307	-0.878074				0.249666	-0.0618302	0.437318	1.0267	1.14341	0.75897	0.954969	0.118283	3.52622e-05	6.44042e-08	0.323849	0.739034	1.03823	0.665747	1.09928	0.191281	0.000153675	1.15337e-06	0.00542346	8.77505e-05
282	ENSMUSG00000079445	5.6495	B3gnt7	0.714531		0.968883		-0.974666	-0.968274				-0.323244	-0.404188	-0.111608	0.714531	0.777143	0.634214	0.422313	0.708509	0.00153426	3.14124e-05	0.486776	0.684659	1.04198	0.968883	0.992413	0.0196219	1.00967e-05	6.55456e-09	8.26402e-07	2.38824e-06
283	ENSMUSG00000054469	37.686	Lclat1	0.573492		1.10069		-0.952036	-0.912182				0.0863226	0.0695112	0.483845	0.573492	0.930781	0.838745	0.891695	0.00137726	0.000788368	3.54366e-10	0.284902	0.322393	0.811572	1.10069	1.21476	0.0332184	0.00673667	3.25093e-10	2.63201e-13	1.33662e-13
284	ENSMUSG00000028164	38.696	Manba	0.909932		0.735311		-0.93029	-0.964317				0.25549	0.167781	0.573875	0.909932	0.885209	0.449719	0.630482	9.84847e-05	2.99089e-08	1.14084e-10	0.0988976	0.313357	0.544607	0.735311	0.841493	0.526966	0.00536128	4.55962e-06	1.2064e-07	3.93601e-08
285	ENSMUSG00000042286	67.5135	Stab1	0.815309		0.826845		-0.897048	-0.936976				-0.00760743	0.0515674	0.302542	0.815309	0.615859	0.986832	0.925474	0.0523005	7.2988e-06	2.6244e-05	0.381629	0.634007	0.734188	0.826845	0.755665	0.00476232	5.81555e-07	1.33056e-08	8.57812e-09	5.55288e-07
286	ENSMUSG00000017760	156.728	Ctsa	0.820094		0.820162		-0.971068	-0.937484				0.151585	0.0660803	0.246446	0.820094	0.86767	0.712733	0.913553	0.173138	5.95993e-05	2.96574e-07	0.398705	0.733455	0.995846	0.820162	0.922911	0.0095249	3.47288e-07	4.70831e-11	2.97642e-07	7.17131e-08
287	ENSMUSG00000056069	19.1635	Fam105a	0.715552		0.917		-0.867823	-0.918022				0.316906	-0.0292029	0.450227	0.715552	0.754394	0.620779	0.973718	0.0397358	0.000974694	2.1634e-05	0.576668	0.798596	1.06716	0.917	0.950989	0.00577674	2.2114e-06	8.99935e-09	9.62148e-06	3.33442e-05
288	ENSMUSG00000031750	12.536	Il34	1.01489		0.601473		-0.857404	-0.90373				0.0900163	0.0430485	0.442497	1.01489	0.712837	0.847519	0.939342	0.00573325	8.99909e-09	6.50303e-07	0.0551842	0.379589	0.35885	0.601473	0.737449	0.725717	0.000855496	0.00340445	1.94971e-05	5.96408e-06
289	ENSMUSG00000037306	12.4465	Man1c1	0.982979		0.633333		-0.918892	-0.972432				0.394896	0.299639	0.400675	0.982979	0.887622	0.0889614	0.183661	0.00240584	9.66386e-11	2.68752e-12	-0.118793	0.350788	0.70091	0.633333	0.666051	0.315552	0.000251626	8.63924e-11	6.81532e-08	1.59634e-07
290	ENSMUSG00000005125	35.9435	Ndrg1	0.91003		0.704518		-0.91215	-0.946712				0.111665	-0.279993	0.287794	0.91003	0.877304	0.854915	0.529534	0.158779	1.64184e-05	4.10804e-07	0.349887	0.546269	0.931627	0.704518	0.990395	0.0501905	0.000288505	1.4195e-08	6.17701e-05	5.23921e-07
291	ENSMUSG00000045216	14.5125	Hs6st1	0.785178		0.828906		-0.989767	-0.939269				0.111302	0.058591	0.352438	0.785178	0.952943	0.748882	0.90364	0.0119877	3.50343e-07	1.92688e-12	0.272015	0.730781	0.870071	0.828906	0.870643	0.0177884	3.93857e-11	4.95225e-13	1.84808e-10	8.51679e-10
292	ENSMUSG00000037784	16.12	Dzip1l	0.950481		0.656904		-0.97158	-0.914474				0.0396816	0.274086	0.59016	0.950481	1.17031	0.936959	0.406153	0.000449257	1.11867e-07	4.32532e-13	0.106313	0.383589	0.40287	0.656904	0.709495	0.470118	0.00142677	0.00170444	1.19706e-05	1.87446e-05
293	ENSMUSG00000000278	36.151	Scpep1	0.738261		0.849876		-0.900375	-0.97277				0.101507	0.263274	0.609865	0.738261	0.80724	0.774128	0.259567	1.1522e-06	9.0994e-08	1.27584e-11	0.355892	0.661105	0.781259	0.849876	0.854993	0.00135356	1.08487e-10	9.34344e-13	4.94318e-12	1.04747e-10
294	ENSMUSG00000022952	21.757	Runx1	0.81286		0.766809		-0.968551	-0.980307				-0.174696	0.119761	0.148765	0.81286	0.910276	0.683419	0.833524	0.478544	0.000175326	4.19086e-07	0.153359	0.522122	0.694715	0.766809	0.788123	0.395592	0.00045885	5.83113e-06	8.28341e-06	2.25649e-05
295	ENSMUSG00000029119	28.007	Man2b2	0.867215		0.711066		-0.919741	-0.939566				0.111558	0.053876	0.127306	0.867215	0.742658	0.716193	0.900521	0.355589	6.7293e-09	2.14903e-09	0.294938	0.400543	0.586972	0.711066	0.654783	0.00675982	3.21773e-05	1.01544e-08	1.34294e-09	1.35774e-07
296	ENSMUSG00000032997	18.825	Chpf	1.0464		0.525462		-0.883276	-0.898778				0.229411	0.191578	0.168731	1.0464	0.849101	0.527616	0.614503	0.371921	7.0534e-07	2.28379e-06	0.368225	0.402007	0.446767	0.525462	0.518279	0.00895213	0.000998607	0.00055062	0.000347433	0.001351
297	ENSMUSG00000041420	9.352	Meis3	0.739845		0.824046		-0.978484	-0.926531				-0.0966354	-0.0645673	0.241847	0.739845	0.81029	0.847956	0.91729	0.180039	1.32912e-05	7.5192e-08	0.242741	0.696374	0.739371	0.824046	0.823267	0.0794338	4.38066e-09	9.34247e-09	1.33711e-08	4.52658e-07
298	ENSMUSG00000040229	7.033	Gpr34	0.604511		0.958291		-0.898563	-0.986496				-0.133132	0.320728	0.16756	0.604511	0.748109	0.921261	0.731478	0.658782	0.0284075	0.00083487	0.512865	0.768433	1.05865	0.958291	1.19307	0.125483	0.00148384	4.1768e-05	0.000891359	0.000429107
299	ENSMUSG00000019899	33.3	Lama2	0.974896		0.583406		-0.896159	-0.958215				0.134305	0.273154	0.76189	0.974896	0.990726	0.50281	0.112764	4.31481e-12	2.75391e-13	9.04017e-18	-0.0311124	0.0871305	0.4718	0.583406	0.594958	0.781247	0.320704	2.6867e-08	1.04043e-09	3.9519e-09
300	ENSMUSG00000032679	10.226	Cd59a	0.724915		0.829492		-0.952093	-0.941567				0.0691422	0.143952	0.520314	0.724915	0.861265	0.934526	0.836039	0.0181018	0.000314277	4.48116e-07	-0.0237999	0.177611	0.542368	0.829492	0.774894	0.930119	0.295396	0.00153474	3.29718e-05	0.000273197
301	ENSMUSG00000022306	2.7515	Zfpm2	0.802249		0.749352		-0.869168	-0.905891				0.250934	0.488097	0.387988	0.802249	0.72632	0.573063	0.215678	0.063836	0.000100851	1.83277e-05	0.152475	0.299423	0.454045	0.749352	0.750563	0.392581	0.0486139	0.00331548	9.368e-05	0.000706489
302	ENSMUSG00000038886	22.6415	Man2a2	0.8445		0.701017		-0.921652	-0.917262				0.0260036	0.0240784	0.377194	0.8445	0.721384	0.924081	0.942942	3.45824e-05	4.78131e-13	5.55899e-14	0.181518	0.424334	0.583055	0.701017	0.569932	0.0228052	1.75002e-08	4.93111e-13	1.81518e-14	6.14327e-10
303	ENSMUSG00000026478	64.731	Lamc1	0.864859		0.679149		-0.864569	-0.883777				0.213905	0.267828	0.451112	0.864859	0.659375	0.33401	0.215725	0.000132945	4.50784e-09	2.29907e-08	0.0865191	0.228598	0.569855	0.679149	0.484563	0.46624	0.0189974	1.29633e-08	1.16983e-09	2.06893e-05
304	ENSMUSG00000038034	16.2625	Igsf8	0.864752		0.649083		-0.920376	-0.858082				-0.230071	-0.0380863	0.209394	0.864752	0.687899	0.542346	0.951738	0.229699	2.24609e-06	9.61939e-06	0.454301	0.558668	0.638448	0.649083	0.582297	0.000457219	9.55132e-07	2.82902e-07	4.28916e-06	0.000198447
305	ENSMUSG00000068735	22.236	Trp53i11	0.802307		0.70283		-0.967607	-0.941598				0.110641	0.155047	0.380709	0.802307	0.804902	0.828317	0.727594	0.0282583	1.74185e-05	4.6014e-07	0.386037	0.441708	0.59991	0.70283	0.725903	0.0111317	0.000660677	1.63033e-05	5.89625e-06	2.86504e-05
306	ENSMUSG00000015243	40.1605	Abca1	0.561682		0.939083		-0.958579	-0.986163				-0.146809	-0.237842	-0.1348	0.561682	0.597166	0.698954	0.509887	0.46953	0.00506863	0.000233888	-0.165422	0.213278	0.893843	0.939083	1.03056	0.306232	0.13449	6.70491e-10	2.89041e-09	9.83588e-10
307	ENSMUSG00000002900	70.096	Lamb1	0.99751		0.49695		-0.872364	-0.947341				0.130439	0.0368974	0.654184	0.99751	0.868579	0.682864	0.944419	4.50182e-06	1.32558e-08	1.42174e-09	0.104323	0.167842	0.55602	0.49695	0.553392	0.458831	0.161837	1.86942e-06	0.000106507	4.91211e-05
308	ENSMUSG00000057604	20.0245	Lmcd1	0.975845		0.515467		-0.910332	-0.940917				0.593711	0.421885	0.412923	0.975845	1.08179	0.226269	0.363473	0.096897	7.45866e-05	1.05418e-07	-0.03878	0.0255909	0.416765	0.515467	0.718882	0.897809	0.908103	0.0288666	0.0174099	0.0024704
309	ENSMUSG00000024621	56.622	Csf1r	0.755089		0.731989		-0.853421	-0.950846				0.206405	0.107119	0.306559	0.755089	0.551649	0.509293	0.811111	0.0469183	2.62261e-05	0.000135624	0.392506	0.593867	0.911199	0.731989	0.869234	0.00346987	1.98774e-06	1.00845e-11	2.10014e-07	1.31436e-08
310	ENSMUSG00000024644	33.9735	Cndp2	0.659351		0.825825		-0.905921	-0.886509				0.0472952	-0.0892505	0.480263	0.659351	0.746652	0.933691	0.870493	0.00419315	0.000199368	4.7385e-07	0.556419	0.62018	0.868537	0.825825	0.772823	8.81268e-05	7.24041e-07	3.25093e-10	9.49549e-08	3.85092e-06
311	ENSMUSG00000024420	8.752	Zfp521	0.819228		0.643593		-0.933091	-0.884745				-0.0168885	0.0234081	0.350658	0.819228	0.722958	0.968565	0.966117	0.00971442	3.07063e-08	5.36809e-09	0.00599701	0.334333	0.568587	0.643593	0.446272	0.970578	0.000988723	1.94088e-07	2.54705e-07	0.00129623
312	ENSMUSG00000031520	16.0425	Vegfc	0.730283		0.727464		-0.952013	-0.995509				0.267503	-0.0342339	0.355588	0.730283	0.999823	0.712533	0.96992	0.129931	0.00170047	1.70555e-07	-0.032945	0.300958	0.695936	0.727464	0.81272	0.918931	0.0912713	0.000236092	0.000530897	0.000656574
313	ENSMUSG00000041958	15.437	Pigs	0.848735		0.604612		-0.866004	-0.980664				0.090925	0.0423125	0.142989	0.848735	0.590238	0.796478	0.928161	0.308976	8.94099e-09	1.0977e-06	0.266726	0.397317	0.578123	0.604612	0.745325	0.0152145	2.04663e-05	2.45998e-08	2.67872e-07	2.09545e-08
314	ENSMUSG00000039982	11.746	Dtx4	0.7625		0.69058		-0.959456	-0.932021				0.16458	-0.00924028	0.203341	0.7625	0.822835	0.698309	0.990134	0.2611	3.86939e-05	1.29226e-07	0.134961	0.376103	1.02941	0.69058	0.919748	0.403061	0.00451763	4.97897e-11	1.06678e-05	1.7243e-07
315	ENSMUSG00000014329	17.388	Bicc1	0.856352		0.590764		-0.96076	-0.898637				0.113759	0.150879	0.358368	0.856352	0.820709	0.660578	0.544806	0.00135088	2.01955e-10	4.1198e-13	0.267981	0.501515	0.645203	0.590764	0.55494	0.00481266	3.13068e-08	2.91728e-11	2.91983e-08	1.26641e-06
316	ENSMUSG00000000753	37.456	Serpinf1	0.759736		0.685765		-0.970767	-0.989915				0.0224926	0.0196655	0.135636	0.759736	0.785901	0.971849	0.978121	0.517407	7.6841e-05	1.21645e-06	-0.114938	0.281267	0.551314	0.685765	0.843067	0.534577	0.0403003	0.000143372	2.24684e-05	3.4342e-06
317	ENSMUSG00000001750	78.018	Tcirg1	0.672334		0.765882		-0.945176	-0.855748				-0.0475768	0.145581	0.159128	0.672334	0.639716	0.91647	0.688215	0.314988	6.00127e-05	3.70646e-06	0.69269	0.762301	0.771372	0.765882	0.8715	9.18228e-08	3.81777e-10	4.61066e-10	1.76886e-08	4.69519e-09
318	ENSMUSG00000036564	5.794	Ndrg4	0.772483		0.665375		-0.941907	-0.912065				-0.582566	-0.166144	0.194589	0.772483	0.833417	0.200117	0.842489	0.495747	0.00152461	2.2009e-05	0.0623562	0.669182	0.891961	0.665375	0.858052	0.790528	0.00010239	2.05137e-06	0.000785955	0.00035027
319	ENSMUSG00000055435	14.2615	Maf	0.707728		0.729616		-0.95973	-0.98629				-0.0374765	-0.0289637	-0.00492445	0.707728	0.74024	0.942968	0.965971	0.98171	9.19218e-05	8.62816e-07	0.0907046	0.46874	0.771686	0.729616	0.790713	0.577458	0.000208569	1.33374e-08	1.53805e-06	1.65675e-06
320	ENSMUSG00000020097	44.3195	Sgpl1	0.640188		0.796499		-0.99238	-0.966834				0.117357	0.0690856	0.2602	0.640188	0.787431	0.716881	0.871177	0.0528118	2.93418e-05	1.60817e-09	0.399501	0.659936	0.886405	0.796499	0.849039	0.000602612	2.80639e-09	1.11728e-13	3.41241e-10	4.94272e-10
321	ENSMUSG00000020846	21.0635	Fam101b	0.950931		0.477297		-0.852382	-0.987576				0.739904	0.343854	0.731231	0.950931	1.12214	0.0683244	0.408089	0.000542966	3.1864e-05	7.37906e-09	-0.297617	0.02859	0.535591	0.477297	0.564317	0.14907	0.889429	0.00185528	0.0123218	0.00704191
322	ENSMUSG00000036606	83.4095	Plxnb2	0.752594		0.668455		-0.885185	-0.896104				-0.051779	0.171659	0.380765	0.752594	0.621037	0.828178	0.351103	4.56889e-05	2.0795e-10	9.70016e-11	0.365843	0.553803	0.575658	0.668455	0.610055	1.5352e-05	3.26981e-11	4.61492e-12	4.75029e-13	1.11682e-10
323	ENSMUSG00000000126	3.638	Wnt9a	1.06186		0.358484		-0.961446	-0.899719				0.310042	0.143747	0.490898	1.06186	1.09779	0.427668	0.785202	0.0114582	2.4988e-07	2.51914e-10	-0.0358112	0.0927936	0.189474	0.358484	0.270759	0.859178	0.519786	0.190081	0.0336322	0.175512
324	ENSMUSG00000027254	4.836	Map1a	0.817355		0.598164		-0.928198	-0.932266				-0.477224	-0.0997462	0.10619	0.817355	0.712569	0.165279	0.881507	0.644253	8.35932e-05	4.51964e-05	0.0432741	0.551792	0.653324	0.598164	0.706007	0.810704	0.000102478	2.59674e-05	0.000642251	0.000338844
325	ENSMUSG00000032939	10.256	Nup93	0.819245		0.593634		-0.896762	-0.891028				0.0987476	0.161423	0.622631	0.819245	0.821217	0.820911	0.662286	2.44753e-05	5.10121e-08	1.82213e-10	0.325665	0.487125	0.593475	0.593634	0.527973	0.00709809	8.72881e-06	1.17236e-06	2.76439e-05	0.000870984
326	ENSMUSG00000037656	10.3355	Slc20a2	0.737171		0.644606		-0.948056	-0.962723				-0.238744	0.0982735	0.359538	0.737171	0.869606	0.472295	0.839016	0.0267276	1.03324e-05	1.2978e-09	0.187719	0.372499	0.58993	0.644606	0.589329	0.158874	0.000971861	1.62924e-06	9.30016e-06	0.00021016
327	ENSMUSG00000059248	59.4965	Sept9	0.742867		0.633855		-0.978402	-0.9876				0.0482411	0.0532009	0.341357	0.742867	0.817149	0.919193	0.922186	0.0272423	2.8797e-05	3.86352e-08	0.389162	0.469318	0.639339	0.633855	0.694569	0.00373312	0.000119488	3.92855e-07	5.59637e-06	3.72567e-06
328	ENSMUSG00000031785	27.496	Gpr56	0.918435		0.454648		-0.981923	-0.941886				0.418588	0.488738	0.587609	0.918435	0.960964	0.025751	0.00188492	2.34643e-07	2.09705e-11	6.19265e-16	-0.038627	0.197153	0.269032	0.454648	0.440049	0.742917	0.0240108	0.00241943	6.4187e-06	4.59623e-05
329	ENSMUSG00000035305	5.9125	Ror1	0.814142		0.558438		-0.966782	-0.92285				0.608698	0.525042	0.665554	0.814142	1.05301	0.139918	0.139196	0.00156287	0.000135884	2.24225e-09	0.321849	0.398442	0.664655	0.558438	0.596872	0.0810141	0.00864389	4.17191e-05	0.00367858	0.00618518
330	ENSMUSG00000020614	8.944	Fam20a	0.846717		0.524638		-0.8971	-0.958785				0.174948	0.0686528	0.289469	0.846717	0.670446	0.696989	0.916936	0.146047	1.08704e-05	3.81991e-05	-0.164769	0.270136	0.407053	0.524638	0.498136	0.330969	0.045115	0.00643739	0.00144433	0.00757838
331	ENSMUSG00000042770	12.883	Hebp1	0.677486		0.692233		-0.913706	-0.98634				0.111752	-0.308154	0.187394	0.677486	0.776676	0.903033	0.665282	0.547016	0.00579437	0.000217692	0.0624825	0.281742	0.595568	0.692233	0.796045	0.856741	0.132359	0.00248798	0.00231072	0.00179261
332	ENSMUSG00000038390	1.545	Gpr162	0.809439		0.559298		-0.895584	-0.853414				-0.349997	-0.116054	0.256272	0.809439	0.614457	0.606124	0.906495	0.445567	0.00514594	0.0244059	-0.594924	0.172897	0.0168225	0.559298	0.454762	0.00801643	0.450473	0.952115	0.0291297	0.135316
333	ENSMUSG00000039952	107.367	Dag1	0.861471		0.493685		-0.874977	-0.921471				0.606834	0.355165	0.497437	0.861471	0.892416	0.0115436	0.183661	0.000751235	1.72986e-06	2.85259e-09	-0.276302	-0.144613	0.366019	0.493685	0.351728	0.0366874	0.261991	0.00241627	0.000226914	0.0145261
334	ENSMUSG00000037060	43.804	Prkcdbp	0.81501		0.538212		-0.918047	-0.879428				0.384681	0.194198	0.267352	0.81501	0.849297	0.418588	0.713495	0.231571	0.000457799	1.05798e-05	0.388213	0.428103	0.552906	0.538212	0.499595	0.0500546	0.00544774	0.000596921	0.00348588	0.0144617
335	ENSMUSG00000021003	6.9355	Galc	0.706023		0.645711		-0.944245	-0.979459				-0.116074	0.0867316	0.160528	0.706023	0.64968	0.684977	0.805975	0.195058	3.60349e-09	5.57536e-11	0.0542059	0.49645	0.766821	0.645711	0.843073	0.608298	4.48211e-09	1.41248e-14	1.10422e-09	1.00442e-11
336	ENSMUSG00000026110	16.489	Mgat4a	0.621277		0.730231		-0.956797	-0.947219				0.101426	0.318097	0.464358	0.621277	0.861061	0.801806	0.25433	0.00162849	9.65161e-05	4.25633e-10	0.405488	0.650675	0.82511	0.730231	0.779162	0.0013811	4.8269e-08	1.49406e-10	2.53195e-07	6.08162e-07
337	ENSMUSG00000029598	13.2585	Plbd2	0.753569		0.585059		-0.972058	-0.901219				0.0222506	0.0263934	0.147631	0.753569	0.779569	0.955279	0.957969	0.269078	1.09151e-07	2.74223e-10	0.184076	0.260058	0.439224	0.585059	0.493515	0.0808346	0.00423612	7.63637e-06	3.77057e-07	8.3427e-05
338	ENSMUSG00000032046	74.136	Abhd12	0.510802		0.816672		-0.959323	-0.930604				0.145846	0.0327074	0.0743571	0.510802	0.791466	0.763362	0.964886	0.733612	0.00955733	1.20025e-06	0.330169	0.526348	0.792956	0.816672	0.715208	0.0422823	0.000108497	3.89613e-08	6.32618e-07	4.49898e-05
339	ENSMUSG00000028917	19.0165	Plekhm2	0.712848		0.608835		-0.913483	-0.941277				0.0257395	-0.0751851	-0.0924339	0.712848	0.665901	0.942633	0.825985	0.478611	4.42495e-08	1.49052e-09	0.183756	0.403938	0.526882	0.608835	0.534485	0.0548029	2.70448e-06	1.11907e-08	9.64791e-09	2.12418e-06
340	ENSMUSG00000017057	53.0255	Il13ra1	0.725172		0.590193		-0.912268	-0.860363				-0.00553411	0.16452	0.622092	0.725172	0.912599	0.991685	0.673101	8.8966e-05	7.60139e-05	4.79582e-09	0.336223	0.601261	0.838766	0.590193	0.737573	0.0171672	3.10564e-06	9.79331e-10	5.39503e-05	3.29265e-06
341	ENSMUSG00000015647	53.316	Lama5	0.699592		0.610114		-0.95381	-0.941707				-0.17273	0.0939796	0.0203713	0.699592	0.757822	0.474186	0.789196	0.896033	2.12873e-06	1.11659e-09	-0.00531084	0.183859	0.366696	0.610114	0.640088	0.97405	0.0750712	0.000262152	8.84927e-08	1.09434e-07
342	ENSMUSG00000030772	52.685	Dkk3	0.758071		0.54897		-0.940793	-0.913676				0.246019	-0.0719877	0.186317	0.758071	0.925116	0.440412	0.891513	0.263093	3.37249e-05	2.70808e-09	-0.0565418	-0.0417963	0.418318	0.54897	0.831307	0.74353	0.780932	0.000991616	0.000116283	9.18479e-08
343	ENSMUSG00000003812	26.127	Dnase2a	0.631608		0.671973		-0.881462	-0.891924				-0.0945227	0.125383	0.0173917	0.631608	0.497441	0.880094	0.830118	0.941894	0.000733445	0.00138512	0.28024	0.639169	0.734111	0.671973	0.682651	0.100538	1.42681e-06	3.80285e-07	4.52554e-05	0.000200334
344	ENSMUSG00000031387	44.6835	Renbp	0.748246		0.547345		-0.912321	-0.919258				-0.208696	-0.0296493	0.477252	0.748246	0.788456	0.680436	0.966959	0.0110353	3.81238e-05	6.88023e-07	0.0855707	0.505335	0.589694	0.547345	0.5984	0.659251	7.29711e-05	2.23338e-05	0.000521505	0.000769949
345	ENSMUSG00000032324	51.9485	Tspan3	0.706609		0.588572		-0.909195	-0.954196				0.0138809	0.0534949	0.573621	0.706609	0.823269	0.974456	0.904004	7.58129e-06	7.17647e-07	2.21957e-11	0.266041	0.381114	0.593237	0.588572	0.55694	0.0201874	0.000108893	2.00857e-08	6.80165e-07	1.36047e-05
346	ENSMUSG00000020029	67.3955	Nudt4	0.819254		0.474321		-0.927743	-0.981489				0.0105044	0.124172	0.614412	0.819254	0.941097	0.979058	0.710953	3.0323e-06	1.48576e-07	2.94532e-12	0.103913	0.252844	0.543092	0.474321	0.662834	0.413914	0.0160756	5.39296e-07	6.82523e-05	3.72223e-07
347	ENSMUSG00000023008	31.813	Fmnl3	0.744807		0.505135		-0.923817	-0.863766				0.309886	0.130731	0.433231	0.744807	0.738796	0.207532	0.671271	0.000628598	4.70974e-07	2.27837e-09	0.203161	0.216706	0.34864	0.505135	0.474226	0.0734853	0.0316906	0.000594413	1.31074e-05	0.000136669
348	ENSMUSG00000041936	55.6085	Agrn	0.660174		0.58565		-0.865672	-0.853089				0.0246294	0.0352342	0.308658	0.660174	0.478524	0.937258	0.925474	0.0030606	2.07548e-07	2.38709e-06	0.00734	0.0483411	0.339926	0.58565	0.416524	0.956213	0.621366	6.95988e-05	2.53152e-09	3.33208e-05
349	ENSMUSG00000034485	15.927	Uaca	0.789689		0.447554		-0.957138	-0.928566				-0.0503198	0.0429503	0.281065	0.789689	0.750444	0.879333	0.913211	0.0125971	2.23208e-09	1.91231e-11	0.0221827	0.0697354	0.308367	0.447554	0.526799	0.859831	0.474799	0.000776354	1.79796e-05	4.4012e-06
350	ENSMUSG00000021567	10.4465	Nkd2	0.749229		0.483273		-0.947998	-0.878753				0.162507	-0.0633504	0.0692077	0.749229	0.887211	0.77977	0.932087	0.777537	0.000301054	1.65628e-07	-0.261039	-0.0222168	0.115457	0.483273	0.851586	0.20558	0.910489	0.525811	0.00853102	4.22407e-05
351	ENSMUSG00000028645	15.673	Slc2a1	0.621051		0.597067		-0.991753	-0.862311				-0.399271	-0.1304	-0.00879229	0.621051	0.98265	0.461686	0.865185	0.977329	0.0145989	2.65899e-06	0.216351	0.54844	0.952025	0.597067	0.759112	0.314368	0.00170181	1.72276e-06	0.00569757	0.00148555
352	ENSMUSG00000026121	14.6015	Sema4c	0.749358		0.465384		-0.92156	-0.949387				-0.057503	0.238879	0.571153	0.749358	0.929221	0.910278	0.494505	0.000858411	3.07665e-05	3.49228e-09	0.113714	0.292852	0.510237	0.465384	0.442954	0.457058	0.0177227	0.000141768	0.0021659	0.0112275
353	ENSMUSG00000022265	14.285	Ank	0.846591		0.362308		-0.931909	-0.959336				-0.00723461	-0.103655	0.210542	0.846591	0.71867	0.988963	0.819838	0.190544	1.12067e-07	3.3676e-08	-0.0203095	0.281236	0.496158	0.362308	0.48619	0.909894	0.0141727	4.72074e-05	0.0108371	0.00195931
354	ENSMUSG00000039168	46.936	Dap	0.701749		0.502301		-0.985375	-0.86392				0.0837098	0.144458	0.271665	0.701749	0.767549	0.834671	0.676777	0.0588257	7.73345e-06	6.81842e-09	0.181814	0.386164	0.616004	0.502301	0.45878	0.154727	0.000305508	8.79813e-08	7.56417e-05	0.000844244
355	ENSMUSG00000041895	20.0345	Wipi1	0.645636		0.545034		-0.995549	-0.993556				0.0948347	0.188988	0.250566	0.645636	0.871935	0.817085	0.582167	0.106245	4.09637e-05	1.67039e-10	-0.0358175	0.204038	0.474908	0.545034	0.627885	0.821174	0.0711112	5.6088e-05	5.6703e-05	3.7448e-05
356	ENSMUSG00000019810	48.733	Fuca2	0.684188		0.50252		-0.932249	-0.902672				0.287342	0.287347	0.548146	0.684188	0.717667	0.267816	0.215678	1.45153e-05	9.21885e-07	1.05126e-09	0.0808199	0.473788	0.565628	0.50252	0.537079	0.530511	1.48037e-06	6.15912e-08	1.81358e-05	3.28036e-05
357	ENSMUSG00000045725	4.26	Prr15	0.641111		0.54213		-0.979462	-0.91875				-0.120309	-0.273995	0.0998102	0.641111	0.803029	0.872722	0.658204	0.758069	0.00486164	7.77129e-05	0.193074	0.204322	0.680824	0.54213	0.726241	0.380034	0.254483	0.000189341	0.0148578	0.0034969
358	ENSMUSG00000024661	868.12	Fth1	0.532658		0.650457		-0.993723	-0.915976				0.00426553	-0.0615652	0.127304	0.532658	0.7573	0.990143	0.868934	0.308641	0.000131828	3.48592e-10	0.278183	0.347449	0.704847	0.650457	0.621291	0.00861289	0.000323971	9.49157e-12	2.95253e-09	4.79314e-08
359	ENSMUSG00000041625	39.881	Ggact	0.844486		0.33804		-0.942919	-0.888109				0.666244	0.562424	0.761561	0.844486	1.11267	0.0162492	0.00713759	3.04585e-07	1.186e-08	3.91785e-16	-0.0934554	-0.130873	0.218833	0.33804	0.347049	0.576585	0.248286	0.0656228	0.016121	0.0260719
360	ENSMUSG00000023456	63.589	Tpi1	0.720465		0.458948		-0.94456	-0.904719				-0.13648	-0.0571025	0.238299	0.720465	0.652943	0.710913	0.909639	0.1021	6.50523e-06	7.39415e-07	0.19994	0.444839	0.435274	0.458948	0.509078	0.1297	6.47983e-05	0.000170535	0.000514801	0.0003968
361	ENSMUSG00000020709	17.0125	Adap2	0.552381		0.612949		-0.95574	-0.925041				-0.00914061	-0.0494537	-0.0853515	0.552381	0.706311	0.988963	0.950173	0.708899	0.00590131	1.18356e-05	0.257426	0.405777	0.489827	0.612949	0.784122	0.129557	0.00374949	0.000781755	0.000514331	7.52677e-05
362	ENSMUSG00000007038	19.192	Neu1	0.569694		0.594969		-0.910826	-0.937475				0.133095	-0.100035	0.23131	0.569694	0.564594	0.753326	0.829447	0.140933	0.000314277	2.21781e-05	0.316373	0.449099	0.563447	0.594969	0.539548	0.0207316	5.44975e-05	2.41702e-06	1.07394e-05	0.000271149
363	ENSMUSG00000023800	1.99	Tiam2	0.660946		0.49239		-0.893308	-0.990088				-0.259196	-0.0187721	0.298343	0.660946	0.562426	0.611876	0.981391	0.156965	0.000654889	0.000481336	0.0386543	0.217513	0.489909	0.49239	0.656768	0.861324	0.174642	0.00480376	0.0140734	0.00407762
364	ENSMUSG00000003420	51.025	Fcgrt	0.775309		0.372451		-0.882913	-0.928399				0.0289764	0.0644006	0.435946	0.775309	0.630622	0.950596	0.890903	0.00187622	1.059e-06	1.44326e-06	0.173475	0.258332	0.290576	0.372451	0.428085	0.181495	0.0167097	0.00847851	0.0033053	0.00193245
365	ENSMUSG00000089715	32.416	Cbx6	0.708262		0.436133		-0.904088	-0.967772				-0.0942272	0.0602046	0.266225	0.708262	0.560553	0.680062	0.844779	0.00850399	6.62042e-09	1.37104e-08	-0.0374153	0.204877	0.297599	0.436133	0.487174	0.729205	0.0109274	0.000249317	2.29792e-06	9.75974e-07
366	ENSMUSG00000034707	71.751	Gns	0.558961		0.584291		-0.976567	-0.996568				0.125344	0.0133354	0.131748	0.558961	0.727792	0.492176	0.969862	0.166432	4.27223e-07	1.17518e-13	0.251882	0.405825	0.612388	0.584291	0.666281	0.00182446	1.26448e-07	1.38554e-13	3.5198e-11	3.08674e-12
367	ENSMUSG00000028793	32.139	Rnf19b	0.500749		0.62984		-0.964929	-0.874078				0.242328	0.177484	0.299137	0.500749	0.844164	0.620253	0.723601	0.136725	0.0180431	1.44021e-06	0.508842	0.65237	0.715265	0.62984	0.701423	0.00300312	1.20948e-05	4.61452e-06	0.000352808	0.000351097
368	ENSMUSG00000004562	13.273	Arhgef40	0.844731		0.282647		-0.91019	-0.863033				0.0788029	0.0979054	0.334197	0.844731	0.674933	0.828279	0.801781	0.0156226	8.22919e-08	1.8792e-07	0.0385085	0.275919	0.269909	0.282647	0.287758	0.793622	0.00823561	0.0128068	0.0246829	0.0392604
369	ENSMUSG00000019461	37.0895	Plscr3	0.657785		0.463403		-0.909528	-0.988778				0.259416	0.0927038	0.479291	0.657785	0.708319	0.261645	0.781985	6.76299e-05	1.23961e-06	9.77897e-10	0.220734	0.355813	0.437244	0.463403	0.478282	0.0317886	0.000104594	5.35136e-06	1.84673e-05	5.40077e-05
370	ENSMUSG00000002365	34.725	Snx9	0.693316		0.42219		-0.912984	-0.902176				0.247482	0.111362	0.446155	0.693316	0.674251	0.413217	0.776309	0.00137421	8.02592e-06	1.54115e-07	0.288087	0.422036	0.50905	0.42219	0.615098	0.0211389	9.70747e-05	6.50946e-06	0.000991459	1.4818e-05
371	ENSMUSG00000031907	4.9605	Zfp90	0.587346		0.521682		-0.890192	-0.967253				0.296701	-0.0488394	0.36894	0.587346	0.76361	0.438126	0.937159	0.027602	0.000234688	3.16546e-08	0.124813	0.337998	0.604384	0.521682	0.553289	0.449902	0.00386909	6.96384e-06	0.000700977	0.00169101
372	ENSMUSG00000020277	22.5645	Pfkl	0.692716		0.414248		-0.90506	-0.933332				-0.153794	-0.180352	0.338987	0.692716	0.61585	0.706935	0.636344	0.0397358	9.57622e-05	2.70821e-05	0.0629554	0.227579	0.400084	0.414248	0.7172	0.71658	0.067679	0.00165964	0.00457301	1.05116e-05
373	ENSMUSG00000015980	5.205	Lrrc27	0.493757		0.606742		-0.943203	-0.905769				-0.312664	0.0322447	0.300858	0.493757	0.842511	0.632195	0.973973	0.268321	0.0341509	3.34716e-05	-0.000587168	0.539298	0.544442	0.606742	0.648902	0.998534	0.00255259	0.00705263	0.00551911	0.00994826
374	ENSMUSG00000023915	14.1495	Tnfrsf21	0.581544		0.510696		-0.968108	-0.888261				-0.279049	-0.268821	-0.143228	0.581544	0.594328	0.321187	0.320555	0.329443	7.88276e-05	1.07583e-06	0.0773338	0.541847	0.806249	0.510696	0.726964	0.562831	2.80804e-07	1.28558e-11	3.84798e-05	3.12526e-07
375	ENSMUSG00000050989	17.823	Sepn1	0.619692		0.462872		-0.870965	-0.961581				0.260105	0.145662	0.186786	0.619692	0.532307	0.26707	0.595707	0.129049	3.32431e-06	1.25804e-06	0.2599	0.317755	0.478	0.462872	0.466596	0.00987362	0.000386318	6.12575e-07	1.6303e-05	7.32462e-05
376	ENSMUSG00000031451	201.053	Gas6	0.622588		0.456639		-0.950787	-0.922023				0.24723	0.196942	0.326844	0.622588	0.597631	0.247883	0.399263	0.00476169	8.10451e-06	1.79674e-07	0.0302893	0.0516116	0.390115	0.456639	0.43954	0.819087	0.639911	4.79125e-05	1.73852e-05	8.4013e-05
377	ENSMUSG00000002103	24.845	Acp2	0.505769		0.568724		-0.923284	-0.867544				0.25303	0.15791	0.361027	0.505769	0.517765	0.189887	0.432322	0.000216119	5.08808e-06	2.29415e-08	0.185243	0.294442	0.587112	0.568724	0.449108	0.0334203	0.000117727	7.20462e-12	1.35612e-09	4.81912e-06
378	ENSMUSG00000039234	23.4475	Sec24d	0.558228		0.514754		-0.946264	-0.899881				0.14345	0.14768	0.370988	0.558228	0.568595	0.614702	0.608647	0.002867	7.49263e-05	9.6115e-07	0.265146	0.366937	0.497343	0.514754	0.442618	0.0159795	0.000167664	1.12211e-06	6.58615e-06	0.000331138
379	ENSMUSG00000021318	2.539	Gli3	0.534775		0.535628		-0.929399	-0.880241				-0.301528	0.0327417	0.224316	0.534775	0.618466	0.471916	0.967821	0.322513	0.00949085	0.000105663	0.0911408	0.0908767	0.406783	0.535628	0.453146	0.614619	0.58167	0.0101366	0.00588837	0.0366867
380	ENSMUSG00000022231	10.3445	Sema5a	0.728111		0.33906		-0.903776	-0.863572				0.0683855	0.134439	0.36577	0.728111	0.598513	0.879333	0.756146	0.0224517	5.12824e-05	4.05339e-05	-0.0519357	0.317702	0.580039	0.33906	0.415016	0.762345	0.0108079	6.39566e-06	0.0228196	0.0103811
381	ENSMUSG00000045287	5.048	Rtn4rl1	0.618275		0.448659		-0.940168	-0.906373				-0.0284823	-0.0958647	-0.152177	0.618275	0.727535	0.952097	0.839219	0.385904	0.000150529	1.11655e-07	0.0503691	0.129576	0.256605	0.448659	0.484835	0.739481	0.233646	0.0241754	0.000820083	0.00110362
382	ENSMUSG00000034663	21.94	Bmp2k	0.463309		0.601591		-0.892424	-0.876048				0.156305	0.232933	0.331287	0.463309	0.421323	0.5607	0.316378	0.00590804	0.000772147	0.000164912	0.421999	0.520168	0.712526	0.601591	0.616484	7.32448e-05	1.38123e-07	1.69321e-11	1.32888e-07	6.27033e-07
383	ENSMUSG00000038181	20.401	Chpf2	0.625264		0.421806		-0.909189	-0.992054				-0.131043	0.110258	0.197606	0.625264	0.529593	0.65797	0.743009	0.130511	1.09999e-05	6.99961e-06	0.0398091	0.249023	0.392944	0.421806	0.45149	0.765712	0.0100771	8.45162e-05	0.000212874	0.000288001
384	ENSMUSG00000026836	11.546	Acvr1	0.561873		0.476187		-0.974892	-0.868648				0.161024	0.18974	0.193811	0.561873	0.630365	0.601898	0.599202	0.214672	0.000175326	4.12168e-07	0.045399	-0.00814004	0.305876	0.476187	0.536422	0.74353	0.955718	0.0106992	0.000827581	0.00100974
385	ENSMUSG00000026958	21.7895	Dpp7	0.449947		0.586205		-0.893137	-0.93933				0.0421225	-0.0288731	0.273448	0.449947	0.412486	0.947562	0.966816	0.125476	0.00847691	0.0039454	0.241986	0.547837	0.589125	0.586205	0.657852	0.149374	8.93884e-06	2.03391e-05	0.000113274	0.000198778
386	ENSMUSG00000005881	77.031	Ergic3	0.673428		0.35851		-0.879389	-0.918195				0.085373	0.0519224	0.285345	0.673428	0.502001	0.661378	0.826956	0.000269423	1.82608e-12	5.94913e-11	0.165094	0.194098	0.335288	0.35851	0.32483	0.0167654	0.00125063	2.82361e-07	1.01469e-06	4.63447e-05
387	ENSMUSG00000047747	8.8445	Rnf150	0.52537		0.506107		-0.977906	-0.957859				-0.015992	-0.0385416	0.130386	0.52537	0.561093	0.970262	0.935321	0.348909	0.000278375	2.67928e-06	0.0729063	0.146908	0.422245	0.506107	0.566001	0.57861	0.162974	5.04952e-05	1.9472e-05	1.16562e-05
388	ENSMUSG00000037661	4.625	Gpr160	0.403927		0.623007		-0.863308	-0.994396				0.0472868	0.0348561	-0.0471855	0.403927	0.342461	0.947532	0.966606	0.843044	0.0401011	0.0224269	0.395804	0.501476	0.619528	0.623007	0.644414	0.0176812	0.000583934	8.84417e-05	0.00107278	0.00334437
389	ENSMUSG00000038780	20.4935	Smurf1	0.605735		0.418593		-0.990822	-0.864393				0.0815408	0.148176	0.185731	0.605735	0.760322	0.769044	0.536807	0.0998885	1.55926e-06	4.30518e-12	0.12114	0.233193	0.339487	0.418593	0.306508	0.225038	0.0063274	0.000115504	3.06924e-05	0.00515479
390	ENSMUSG00000034908	71.7705	Sidt2	0.538743		0.483669		-0.981779	-0.950499				0.076932	0.019674	0.159723	0.538743	0.613717	0.751456	0.961659	0.12223	3.98843e-06	6.39357e-10	0.187575	0.414066	0.571072	0.483669	0.536741	0.0332507	3.70055e-07	4.03456e-11	1.5777e-07	6.41467e-08
391	ENSMUSG00000034616	18.068	Ssh3	0.621787		0.394049		-0.919032	-0.934807				-0.011502	0.0438731	0.316077	0.621787	0.547596	0.973965	0.90314	0.00280993	1.24953e-07	2.04897e-08	0.249135	0.336258	0.465694	0.394049	0.426857	0.00469528	1.97308e-05	6.15852e-08	3.08865e-05	4.79712e-05
392	ENSMUSG00000036402	35.6375	Gng12	0.532099		0.481061		-0.985829	-0.893163				0.20471	0.22611	0.372116	0.532099	0.802797	0.367693	0.303156	0.00118612	5.21183e-05	5.16419e-12	0.147295	0.184783	0.52156	0.481061	0.436391	0.15972	0.0452255	5.56559e-08	6.56002e-06	0.000133953
393	ENSMUSG00000083282	12.379	Ctsf	0.637312		0.369268		-0.970673	-0.980141				-0.125482	-0.284342	-0.00725113	0.637312	0.723183	0.815262	0.468222	0.974937	0.000272778	1.46151e-06	-0.457759	-0.198309	0.294406	0.369268	0.642202	0.00612365	0.131586	0.0243841	0.0157141	0.000175237
394	ENSMUSG00000030272	47.3715	Camk1	0.557953		0.442849		-0.90716	-0.92314				0.258033	0.105534	0.380208	0.557953	0.575073	0.303784	0.747499	0.00185752	3.82974e-05	3.32146e-07	0.255008	0.306445	0.361412	0.442849	0.482212	0.0188442	0.00106692	0.000201227	6.37622e-05	5.55229e-05
395	ENSMUSG00000031834	22.159	Pik3r2	0.678902		0.312351		-0.874352	-0.881601				-0.207299	-0.15192	-0.0923657	0.678902	0.403484	0.383262	0.53923	0.475063	2.76358e-07	0.000197366	0.0238	0.160163	0.169188	0.312351	0.437152	0.845954	0.058279	0.0573145	0.00191208	7.47186e-05
396	ENSMUSG00000019558	41.077	Slc6a8	0.570272		0.412714		-0.9782	-0.95233				0.0256502	-0.030473	0.0232656	0.570272	0.779898	0.96062	0.963311	0.909702	0.00117179	1.082e-07	0.0316357	0.365291	0.587851	0.412714	0.642346	0.861324	0.00272107	4.00136e-06	0.00408071	4.25679e-05
397	ENSMUSG00000039361	142.626	Picalm	0.391193		0.591176		-0.911704	-0.875244				0.309466	0.215753	0.350261	0.391193	0.57603	0.2793	0.524702	0.0260328	0.0386735	0.000178331	0.388257	0.380466	0.604528	0.591176	0.569054	0.00489899	0.00283209	2.59413e-06	2.87622e-05	0.000134928
398	ENSMUSG00000039230	28.064	Tbcd	0.616941		0.365401		-0.859805	-0.850415				0.0272381	0.0960153	0.455536	0.616941	0.553453	0.93167	0.699252	5.26514e-06	4.1177e-08	2.82827e-09	0.187663	0.34038	0.323785	0.365401	0.348986	0.0288015	8.71653e-06	3.78023e-05	5.99891e-05	0.000456263
399	ENSMUSG00000043885	16.5475	Slc36a4	0.515175		0.46568		-0.972764	-0.950012				0.064485	0.121946	0.349995	0.515175	0.646031	0.858958	0.704694	0.00493565	0.00015038	1.59289e-08	0.177371	0.262462	0.492478	0.46568	0.45474	0.110275	0.00624629	1.08561e-06	5.76087e-05	0.000301679
400	ENSMUSG00000020231	16.172	Dip2a	0.68453		0.294267		-0.907183	-0.969011				0.114481	0.0432053	0.283813	0.68453	0.5594	0.61688	0.901311	0.00560459	6.86588e-09	6.4111e-09	0.0252156	0.115352	0.311803	0.294267	0.452134	0.819516	0.157255	0.000126209	0.00151507	1.0163e-05
401	ENSMUSG00000031608	7.353	Galnt7	0.415682		0.561014		-0.947052	-0.963303				0.0289969	0.0928582	0.195225	0.415682	0.389481	0.956637	0.844616	0.196413	0.00450133	0.000936037	0.153703	0.382536	0.586994	0.561014	0.545268	0.249518	0.000624419	3.62462e-06	0.00010633	0.000705234
402	ENSMUSG00000030249	7.38	Abcc9	0.636073		0.330968		-0.916802	-0.994615				-0.32371	-0.00106135	-0.14091	0.636073	0.578455	0.214501	0.99857	0.329241	1.62869e-05	1.29225e-06	-0.346627	-0.0400001	0.267083	0.330968	0.506145	0.0024247	0.745894	0.0148544	0.00850947	0.000204504
403	ENSMUSG00000009090	37.83	Ap1b1	0.576511		0.387962		-0.877417	-0.935513				-0.0605214	0.153304	0.339415	0.576511	0.510043	0.797952	0.385488	0.000139316	3.07063e-08	2.84708e-09	0.213951	0.351671	0.43492	0.387962	0.407018	0.00554518	6.94723e-07	6.34597e-09	2.74247e-06	5.59354e-06
404	ENSMUSG00000034109	49.592	Golim4	0.624596		0.331021		-0.933204	-0.922585				0.320646	0.249708	0.316134	0.624596	0.602907	0.0580306	0.121824	0.000749356	2.05864e-08	9.84433e-11	-0.0853628	-0.0117311	0.297407	0.331021	0.261687	0.346735	0.9005	0.00010404	0.000138558	0.00585868
405	ENSMUSG00000024085	57.411	Man2a1	0.451727		0.499451		-0.954612	-0.859077				0.233507	0.262351	0.262031	0.451727	0.448749	0.370819	0.321289	0.0598984	0.00539543	0.000657621	0.393181	0.458923	0.60148	0.499451	0.538117	0.00117346	4.24108e-05	1.4592e-07	5.77842e-05	4.46423e-05
406	ENSMUSG00000016534	181.465	Lamp2	0.45248		0.494796		-0.947748	-0.898843				0.102169	0.124929	0.319018	0.45248	0.485024	0.627247	0.573338	0.0011216	0.000123266	7.57672e-07	0.252429	0.289688	0.509374	0.494796	0.452325	0.00365852	0.000307885	1.35625e-09	5.07441e-08	1.73919e-06
407	ENSMUSG00000028646	49.2585	Rragc	0.390887		0.55429		-0.968236	-0.986698				0.112974	0.0190345	0.250367	0.390887	0.652284	0.698954	0.966946	0.0365714	0.00299962	5.08637e-09	0.267377	0.363792	0.537903	0.55429	0.58186	0.0097382	7.67136e-05	4.12745e-08	5.21294e-07	1.10895e-06
408	ENSMUSG00000022472	10.9505	Desi1	0.429825		0.500733		-0.988084	-0.93374				0.151699	0.197729	0.30268	0.429825	0.621906	0.70651	0.63836	0.0826334	0.0145484	6.27144e-06	0.0445952	0.150174	0.455738	0.500733	0.425597	0.791014	0.235211	0.000580603	0.00175756	0.0230988
409	ENSMUSG00000018042	154.207	Cyb5r3	0.648422		0.272581		-0.968249	-0.890924				0.164662	0.093394	0.272805	0.648422	0.669921	0.507729	0.794729	0.0302263	1.39195e-05	6.11543e-08	0.142416	0.209628	0.306409	0.272581	0.252774	0.225173	0.043031	0.00259748	0.0177717	0.040888
410	ENSMUSG00000000901	33.67	Mmp11	0.514515		0.40358		-0.937789	-0.953045				0.112569	0.0725207	0.317876	0.514515	0.513815	0.861317	0.920012	0.14959	0.0186702	0.0074626	-0.566651	-0.22254	0.0681747	0.40358	0.595888	0.0030727	0.172737	0.726377	0.03348	0.00412928
411	ENSMUSG00000032086	23.525	Bace1	0.481567		0.429737		-0.948303	-0.975015				-0.0554211	0.133685	0.157666	0.481567	0.497236	0.792678	0.441282	0.0660396	9.00769e-07	1.47839e-09	-0.181131	0.0238479	0.325053	0.429737	0.413156	0.0133494	0.763349	2.43907e-06	5.72838e-08	1.09589e-06
412	ENSMUSG00000020232	34.8015	Hmg20b	0.577587		0.329316		-0.876209	-0.878959				0.024279	0.010342	0.0734715	0.577587	0.403164	0.956637	0.984143	0.657756	0.000206704	0.00206084	-0.00680143	0.370799	0.429908	0.329316	0.433495	0.966877	0.000179098	6.57153e-05	0.00723293	0.00160298
413	ENSMUSG00000053062	47.3195	Jam2	0.387943		0.513797		-0.892298	-0.890574				0.238974	-0.061222	0.196735	0.387943	0.743033	0.488435	0.914908	0.250205	0.0391405	1.4053e-06	0.102445	0.0372415	0.461098	0.513797	0.612626	0.546336	0.813115	0.000486708	0.000541211	0.000123552
414	ENSMUSG00000022462	44.303	Slc38a2	0.361269		0.535328		-0.938133	-0.936404				0.103775	0.203425	0.292156	0.361269	0.430065	0.770813	0.522246	0.0493042	0.0366357	0.00194339	-0.135824	0.117831	0.520253	0.535328	0.414117	0.33665	0.356323	1.61778e-05	7.30847e-05	0.00459952
415	ENSMUSG00000025283	187.928	Sat1	0.373992		0.519775		-0.905573	-0.907451				-0.0911804	0.12961	0.30967	0.373992	0.542328	0.739537	0.61596	0.00452499	0.00302034	2.50585e-07	0.24846	0.519725	0.581933	0.519775	0.580184	0.00980828	1.19469e-08	5.69602e-10	3.35584e-07	1.21694e-07
416	ENSMUSG00000017466	237.359	Timp2	0.543048		0.345037		-0.897816	-0.980422				0.246016	-0.10141	0.144931	0.543048	0.69308	0.350683	0.807889	0.342269	0.00134339	8.11841e-07	-0.148429	-0.0101123	0.356644	0.345037	0.43534	0.268178	0.94793	0.00200595	0.00757755	0.00133316
417	ENSMUSG00000023495	9.445	Pcbp4	0.612277		0.275608		-0.87238	-0.909015				0.000661537	-0.00254952	-0.070656	0.612277	0.465941	0.998497	0.996841	0.678525	0.000212596	0.000638609	-0.0896208	0.145545	0.236254	0.275608	0.202789	0.530284	0.166095	0.0345364	0.0329335	0.179068
418	ENSMUSG00000024063	114.044	Lbh	0.427415		0.460162		-0.982653	-0.931076				0.205403	0.21187	0.25146	0.427415	0.623627	0.47586	0.499745	0.0945743	0.0146423	1.19281e-05	-0.0813682	-0.0194272	0.295979	0.460162	0.588985	0.59272	0.897513	0.0137627	0.000547957	3.0547e-05
419	ENSMUSG00000036748	13.704	Cuedc2	0.53989		0.344976		-0.969474	-0.853928				0.122559	0.0476729	0.312326	0.53989	0.628986	0.681074	0.909182	0.00986551	1.05403e-05	4.6921e-09	0.199758	0.284024	0.366853	0.344976	0.30484	0.0536161	0.000669895	6.99978e-05	0.00102432	0.0118981
420	ENSMUSG00000021978	23.076	Extl3	0.545834		0.328979		-0.942992	-0.923377				0.192268	0.0778678	0.295445	0.545834	0.555551	0.293586	0.770461	0.00214886	1.51764e-06	4.79582e-09	0.0868387	0.154502	0.375694	0.328979	0.312695	0.348308	0.0481407	2.18089e-06	0.0001877	0.00100259
421	ENSMUSG00000058239	44.046	Usf2	0.502581		0.367573		-0.883434	-0.937633				0.0651717	-0.0714225	-0.0783353	0.502581	0.456199	0.85539	0.841563	0.56712	7.81384e-05	1.47908e-05	-0.139289	0.19625	0.271026	0.367573	0.323523	0.204803	0.0263897	0.00354002	0.000730807	0.00667676
422	ENSMUSG00000036636	25.6045	Clcn7	0.495676		0.365352		-0.953667	-0.882548				0.0228528	0.0605988	0.121943	0.495676	0.460218	0.942359	0.840042	0.246488	8.43444e-06	4.75875e-07	0.235933	0.382918	0.42843	0.365352	0.419389	0.00578526	7.33269e-07	1.01289e-07	4.98213e-05	2.03863e-05
423	ENSMUSG00000068264	9.398	Ap5s1	0.512374		0.333634		-0.990969	-0.882225				0.0610667	0.176874	0.257462	0.512374	0.652304	0.925954	0.729462	0.186923	0.00624429	9.94886e-05	0.100845	0.2077	0.217778	0.333634	0.433502	0.590608	0.124367	0.143059	0.0467447	0.0195786
424	ENSMUSG00000027775	39.618	Mfsd1	0.357661		0.484701		-0.887235	-0.940062				0.0484061	0.0324186	0.348587	0.357661	0.473497	0.909068	0.951647	0.0106566	0.0207494	0.000150236	0.289843	0.444859	0.562011	0.484701	0.53146	0.0167396	3.49231e-05	4.90941e-07	9.65076e-05	7.32462e-05
425	ENSMUSG00000026074	34.5055	Map4k4	0.420036		0.4195		-0.885139	-0.876766				0.154361	0.213462	0.293225	0.420036	0.370079	0.356369	0.173344	0.000765329	4.5289e-05	1.08946e-05	0.0814256	0.214212	0.385607	0.4195	0.30321	0.335257	0.00243946	1.27925e-07	2.19304e-07	0.000349652
426	ENSMUSG00000029998	58.623	Pcyox1	0.46404		0.365025		-0.865252	-0.971986				0.218904	-0.00235424	0.228066	0.46404	0.455572	0.46953	0.997186	0.125325	0.00496201	0.000643475	-0.033768	0.0531152	0.335868	0.365025	0.453884	0.83951	0.688691	0.00376549	0.00553072	0.00131766
427	ENSMUSG00000038280	23.669	Ostm1	0.404219		0.422036		-0.919101	-0.901368				0.243468	0.0692447	0.176593	0.404219	0.554911	0.390367	0.86668	0.182306	0.00339465	1.18389e-06	0.274956	0.372217	0.555699	0.422036	0.509986	0.0161971	0.000143895	1.2414e-07	0.000307569	8.16521e-05
428	ENSMUSG00000021589	6.5375	Rhobtb3	0.480839		0.336846		-0.966057	-0.886379				0.0271159	0.235603	0.266686	0.480839	0.711955	0.950785	0.350138	0.0369623	0.000130849	1.43448e-10	-0.0475828	0.215743	0.313659	0.336846	0.251685	0.728891	0.0269116	0.00240567	0.0057195	0.0773804
429	ENSMUSG00000057193	99.414	Slc44a2	0.517426		0.296352		-0.864062	-0.867597				0.389751	0.264501	0.354657	0.517426	0.516455	0.025751	0.150656	0.000621781	3.14248e-05	4.66729e-07	-0.0878175	-0.110863	0.182471	0.296352	0.230314	0.389635	0.215673	0.0326014	0.00166599	0.0239102
430	ENSMUSG00000015202	6.8085	Cnksr3	0.438846		0.371052		-0.889781	-0.950362				-0.0939908	0.0645343	0.0904584	0.438846	0.332071	0.77209	0.878455	0.527098	0.000916851	0.0012348	0.0834753	0.290679	0.366746	0.371052	0.368072	0.457495	0.00134728	0.000137793	0.000963797	0.0038135
431	ENSMUSG00000000056	17.996	Narf	0.422263		0.387494		-0.928571	-0.917058				-0.0332752	-0.0981954	0.246759	0.422263	0.462162	0.945783	0.811111	0.0726217	0.00231775	4.54352e-05	-0.186004	-0.10673	0.168053	0.387494	0.543996	0.15935	0.340854	0.134149	0.00180666	0.000113445
432	ENSMUSG00000036275	78.553	9530068E07Rik	0.452902		0.355774		-0.933862	-0.932306				0.158299	0.100903	0.367614	0.452902	0.544406	0.321978	0.598628	1.14335e-05	4.75743e-06	1.44497e-10	0.223966	0.236824	0.398621	0.355774	0.406822	0.00230147	0.000430124	1.41475e-08	3.14111e-06	6.79992e-07
433	ENSMUSG00000018398	35.273	Sept8	0.436683		0.371679		-0.928223	-0.988966				0.164728	0.0238973	0.127439	0.436683	0.463102	0.288615	0.936623	0.132143	4.75743e-06	7.13769e-09	0.179411	0.300892	0.365824	0.371679	0.396116	0.0118821	4.9509e-06	8.22744e-08	9.37718e-07	1.12182e-06
434	ENSMUSG00000028073	23.904	Pear1	0.453693		0.342384		-0.959569	-0.864635				-0.17202	-0.142954	0.0776064	0.453693	0.434679	0.612462	0.709692	0.66809	0.00742226	0.00157599	0.0654394	0.089354	0.187392	0.342384	0.404694	0.665584	0.47613	0.122126	0.0127498	0.00727986
435	ENSMUSG00000031990	11.576	Jam3	0.421744		0.354458		-0.882421	-0.896573				-0.119606	-0.115546	0.399905	0.421744	0.585309	0.796614	0.817027	0.0124887	0.00573552	7.96068e-06	0.0150424	0.00922306	0.272137	0.354458	0.325266	0.941655	0.953071	0.0386996	0.0162207	0.0558083
436	ENSMUSG00000024887	10.476	Asah2	0.403614		0.372492		-0.850223	-0.873723				-0.0023538	0.14344	0.12081	0.403614	0.303165	0.995886	0.634182	0.383126	0.00334317	0.00599731	0.0137561	0.109506	0.253771	0.372492	0.248489	0.929243	0.291749	0.013247	0.00171277	0.06873
437	ENSMUSG00000041362	14.422	4930506M07Rik	0.364134		0.411666		-0.904248	-0.894051				0.0839972	0.0387182	0.125201	0.364134	0.296769	0.809825	0.931901	0.347293	0.00648841	0.00588417	-0.0434068	0.421416	0.45125	0.411666	0.500062	0.747141	1.19266e-05	6.89161e-06	0.000306217	5.76876e-05
438	ENSMUSG00000005034	37.792	Prkacb	0.342433		0.419972		-0.932667	-0.93573				0.176514	0.0216108	0.200755	0.342433	0.479686	0.364953	0.956543	0.0451595	0.00282611	4.87221e-07	0.0596969	0.134681	0.349133	0.419972	0.36475	0.554665	0.098911	1.50371e-05	4.0054e-06	0.000166681
439	ENSMUSG00000029249	13.837	Rest	0.381697		0.375439		-0.959075	-0.958406				0.137188	0.0910881	0.225413	0.381697	0.39542	0.422792	0.651359	0.0069697	6.05417e-05	5.29182e-07	0.122661	0.222872	0.304162	0.375439	0.35112	0.103422	0.000711168	8.10869e-06	1.31423e-06	2.78287e-05
440	ENSMUSG00000035158	9.533	Mitf	0.350266		0.406866		-0.914999	-0.941263				-0.090244	-0.223644	-0.169563	0.350266	0.32609	0.846253	0.526384	0.31503	0.0288182	0.00943133	0.0693339	0.329689	0.628981	0.406866	0.627569	0.665139	0.00426034	5.61487e-07	0.00376346	7.75354e-05
441	ENSMUSG00000025410	59.2395	Dctn2	0.450973		0.302877		-0.978901	-0.898661				0.0729814	0.0758344	0.222421	0.450973	0.486114	0.752605	0.764659	0.016396	2.25141e-05	4.78586e-08	0.192679	0.232568	0.268661	0.302877	0.384436	0.0186079	0.00142835	0.000299085	0.000311458	2.26898e-05
442	ENSMUSG00000042997	10.832	Nhlrc3	0.450077		0.302827		-0.88948	-0.887702				0.270133	0.0624859	0.20123	0.450077	0.519752	0.309153	0.875375	0.10417	0.000385145	7.53165e-07	0.134077	0.215533	0.406358	0.302827	0.324119	0.249686	0.0179988	2.36354e-05	0.00711092	0.00800454
443	ENSMUSG00000026880	55.8325	Stom	0.29698		0.446292		-0.895631	-0.995444				-0.0522284	-0.0472739	0.318117	0.29698	0.516753	0.872722	0.904493	0.00532914	0.0253597	2.12517e-06	0.191634	0.314687	0.416505	0.446292	0.480485	0.0624361	0.000545352	8.07416e-06	1.95023e-05	1.78921e-05
444	ENSMUSG00000029098	26.487	Acox3	0.422342		0.318455		-0.859381	-0.982247				-0.0304747	0.109692	0.162777	0.422342	0.311091	0.918109	0.62685	0.096897	5.97978e-05	0.000290348	0.0238233	0.127755	0.295421	0.318455	0.323421	0.819087	0.0901235	0.000117316	0.000295178	0.000855342
445	ENSMUSG00000040118	12.0345	Cacna2d1	0.525106		0.215158		-0.964659	-0.978876				0.0746566	0.183738	0.335372	0.525106	0.589271	0.780605	0.39684	0.00171228	1.35318e-05	5.90839e-09	-0.302799	-0.147699	0.222849	0.215158	0.265207	0.00109063	0.0919446	0.0124162	0.0383517	0.0193586
446	ENSMUSG00000002778	50.83	Kdelr1	0.368519		0.365643		-0.975301	-0.898263				0.125305	0.0951095	0.220388	0.368519	0.404425	0.595458	0.723105	0.0357466	0.00128196	1.55907e-05	0.102423	0.251645	0.337577	0.365643	0.296457	0.288497	0.00142343	4.96046e-05	0.000115229	0.0046884
447	ENSMUSG00000071647	12.752	Eml3	0.457226		0.268267		-0.871436	-0.863395				-0.325727	0.0349022	0.203795	0.457226	0.447866	0.0870321	0.918421	0.0427733	1.68423e-05	5.90976e-07	-0.0140232	0.154156	0.125396	0.268267	0.248565	0.898693	0.0383635	0.114211	0.00300684	0.0138897
448	ENSMUSG00000027198	28.374	Ext2	0.48025		0.244521		-0.904422	-0.929612				0.124118	0.0955238	0.16933	0.48025	0.392258	0.627723	0.744485	0.136443	8.80296e-05	8.75027e-05	0.0155947	0.132124	0.259756	0.244521	0.208224	0.903775	0.133683	0.00306214	0.0165652	0.0698273
449	ENSMUSG00000013787	43.2205	Ehmt2	0.497704		0.224651		-0.869975	-0.891423				-0.0627314	-0.0339495	-0.0739289	0.497704	0.341959	0.808659	0.925039	0.512043	1.92562e-05	0.000297488	0.0136788	0.230677	0.210894	0.224651	0.299397	0.907715	0.0035811	0.00915621	0.0149505	0.00241699
450	ENSMUSG00000024012	137.32	Mtch1	0.498311		0.220891		-0.89475	-0.888484				0.0979164	0.0878214	0.25638	0.498311	0.403158	0.669682	0.737348	0.00961706	1.43695e-05	1.55782e-05	0.0173313	0.043614	0.131472	0.220891	0.309897	0.879449	0.628333	0.107056	0.0150305	0.0012967
451	ENSMUSG00000026932	14.274	Nacc2	0.427945		0.287432		-0.883948	-0.9567				0.0110105	-0.0483465	0.136878	0.427945	0.311695	0.963081	0.836305	0.082498	1.008e-06	1.01037e-05	0.0341262	0.201549	0.344912	0.287432	0.308199	0.662945	0.000581207	4.37139e-08	3.3167e-05	4.71813e-05
452	ENSMUSG00000033953	27.5475	Ppp3r1	0.366234		0.345559		-0.969307	-0.884628				0.0393911	0.0740836	0.240119	0.366234	0.438876	0.899583	0.812928	0.0218404	0.00150805	3.72547e-06	0.0358852	0.133459	0.390132	0.345559	0.274093	0.746807	0.112727	6.14811e-06	0.000443903	0.0128984
453	ENSMUSG00000034994	458.055	Eef2	0.442395		0.265081		-0.939634	-0.949263				-0.0173246	-0.065126	-0.0738189	0.442395	0.467681	0.955666	0.841563	0.53794	0.00054288	7.11779e-06	0.04469	0.222774	0.24462	0.265081	0.300179	0.699629	0.012845	0.00519224	0.00642553	0.00329579
454	ENSMUSG00000051950	6.762	B3galtl	0.394175		0.305807		-0.906761	-0.918113				0.161735	0.164131	0.426902	0.394175	0.702335	0.693017	0.662034	0.00496942	0.00831142	1.89264e-08	0.0327597	0.30568	0.463975	0.305807	0.626121	0.852651	0.00758005	0.000136028	0.0362173	9.24937e-05
455	ENSMUSG00000028487	8.933	Bnc2	0.425311		0.272232		-0.908032	-0.974586				-0.00394236	0.146463	0.0936417	0.425311	0.384703	0.993487	0.662034	0.55844	0.00264599	0.0010258	-0.157192	0.0247428	0.332235	0.272232	0.302871	0.193686	0.848632	0.00303182	0.0415417	0.0470162
456	ENSMUSG00000032604	46.5035	Qars	0.409174		0.28689		-0.98574	-0.855434				-0.0323621	0.0505811	0.116727	0.409174	0.471347	0.900336	0.847782	0.190089	1.43131e-05	3.34819e-09	0.223714	0.240679	0.272453	0.28689	0.362676	0.00230642	0.000227043	7.07596e-05	0.000260499	2.66888e-05
457	ENSMUSG00000048701	18.5795	Ccdc6	0.432148		0.258836		-0.98257	-0.953046				-0.0207254	0.0914941	0.122443	0.432148	0.509382	0.949488	0.752967	0.276445	0.000285181	2.79386e-07	-0.00607854	0.190688	0.319631	0.258836	0.291095	0.962855	0.0228496	0.000214734	0.00885215	0.00696633
458	ENSMUSG00000004508	15.6105	Gab2	0.382287		0.305318		-0.934867	-0.931243				0.145459	0.137485	0.0773498	0.382287	0.485584	0.630946	0.667465	0.610616	0.00999569	5.30675e-05	0.0708032	0.142133	0.375698	0.305318	0.317313	0.596849	0.187599	0.00036893	0.0121505	0.0163568
459	ENSMUSG00000051864	18.0605	Tbc1d22a	0.359369		0.326768		-0.937145	-0.888321				-0.0141091	0.0352867	0.00579594	0.359369	0.342519	0.965232	0.919623	0.963732	0.000908477	0.000102962	0.0553785	0.221102	0.259242	0.326768	0.259712	0.571033	0.00258653	0.000703419	0.00022653	0.00845203
460	ENSMUSG00000022350	20.757	E430025E21Rik	0.318127		0.354312		-0.987661	-0.86675				0.0591743	0.0691781	0.206273	0.318127	0.449453	0.826777	0.808692	0.0352124	0.00320835	5.54205e-07	0.130311	0.323957	0.400866	0.354312	0.33679	0.141212	1.95617e-05	4.61326e-07	7.18078e-05	0.000520544
461	ENSMUSG00000031983	21.137	2310022B05Rik	0.389602		0.282547		-0.95554	-0.962439				0.0903177	0.0386426	0.0241879	0.389602	0.580908	0.708592	0.913553	0.853527	0.000675794	4.71896e-09	-0.324882	-0.160684	0.129579	0.282547	0.271254	0.000226698	0.0442765	0.122492	0.00239176	0.0074846
462	ENSMUSG00000022175	36.4785	Lrp10	0.382311		0.283285		-0.911702	-0.955321				0.155389	-0.0332164	0.0886915	0.382311	0.448065	0.471642	0.931574	0.454329	0.00200407	1.06297e-05	0.163416	0.23883	0.260082	0.283285	0.338927	0.0902097	0.00512956	0.00250492	0.00351893	0.00107139
463	ENSMUSG00000009569	25.5095	Mkl2	0.299375		0.360099		-0.90369	-0.861744				-0.0132726	0.147213	-0.0280144	0.299375	0.560183	0.968565	0.536807	0.837674	0.0187359	1.29226e-07	-0.0316626	-0.0512715	0.17515	0.360099	0.343642	0.794156	0.607887	0.0498744	0.00028955	0.00128853
464	ENSMUSG00000016487	66.112	Ppfibp1	0.408668		0.245001		-0.860134	-0.900532				0.248577	0.0896078	0.402264	0.408668	0.565189	0.254699	0.788998	0.000568396	0.00308988	8.06459e-07	-0.014604	-0.00915302	0.170202	0.245001	0.218521	0.917655	0.941074	0.0787608	0.0239953	0.0636584
465	ENSMUSG00000008734	8.819	Gprc5b	0.334773		0.317403		-0.984391	-0.910222				-0.244336	-0.109673	0.103327	0.334773	0.606548	0.410772	0.781734	0.506097	0.0223338	3.95965e-07	-0.132161	0.164101	0.315563	0.317403	0.238336	0.29955	0.123165	0.00309906	0.0119178	0.097446
466	ENSMUSG00000044807	4.404	Zfp354c	0.36933		0.278241		-0.858893	-0.933305				-0.14156	-0.0413337	0.235639	0.36933	0.321143	0.692151	0.935714	0.0884868	0.00487535	0.00246901	-0.270921	-0.22453	0.194161	0.278241	0.270673	0.0256024	0.0306471	0.085518	0.031593	0.0686805
467	ENSMUSG00000031511	36.7805	Arhgef7	0.264712		0.376128		-0.978109	-0.910101				0.119828	0.168594	0.160629	0.264712	0.31985	0.491756	0.317159	0.0714242	0.00933239	0.000108576	0.0198299	0.0967378	0.295269	0.376128	0.286634	0.841918	0.189153	3.41222e-05	2.90654e-06	0.000805217
468	ENSMUSG00000056076	30.2735	Eif3b	0.355595		0.284706		-0.963028	-0.943086				-0.0594376	0.00484772	-0.0396844	0.355595	0.428109	0.880674	0.994262	0.825836	0.0296677	0.00107623	0.108934	0.149756	0.320046	0.284706	0.296917	0.409877	0.193583	0.00571935	0.0381274	0.0499619
469	ENSMUSG00000039512	5.6205	Uhrf1bp1	0.28688		0.326147		-0.872433	-0.946394				-0.309416	0.0285541	0.197145	0.28688	0.444546	0.216748	0.95782	0.156964	0.0489557	0.000122584	-0.0313568	0.24457	0.294466	0.326147	0.344591	0.816246	0.0138668	0.00567115	0.00838756	0.0120872
470	ENSMUSG00000052911	38.8505	Lamb2	0.399297		0.20743		-0.938025	-0.959189				-0.025104	-0.215923	-0.0204732	0.399297	0.426513	0.939209	0.320555	0.885156	0.00239411	6.79e-05	-0.201862	-0.110955	0.111264	0.20743	0.302808	0.0456537	0.251293	0.245979	0.0475008	0.00552846
471	ENSMUSG00000051339	15.087	2900026A02Rik	0.335708		0.26547		-0.860779	-0.91158				-0.184467	-0.00762413	-0.289942	0.335708	0.386278	0.521048	0.990209	0.0448755	0.0392249	0.00296538	-0.271198	-0.148085	0.0104797	0.26547	0.281285	0.0222502	0.202789	0.942308	0.0484395	0.057941
472	ENSMUSG00000009621	21.643	Vav2	0.350044		0.248708		-0.979298	-0.966253				-0.041133	-0.0915261	0.0821529	0.350044	0.406109	0.874754	0.68367	0.409487	0.000545759	1.37953e-06	-0.0178131	0.205495	0.29536	0.248708	0.339482	0.860295	0.00343947	5.53281e-05	0.0027255	0.000161285
473	ENSMUSG00000032737	19.446	Inppl1	0.326459		0.258907		-0.881981	-0.868073				-0.166819	-0.125646	-0.216878	0.326459	0.239188	0.36853	0.543415	0.0211596	0.00223688	0.00583139	0.0267115	0.261458	0.213492	0.258907	0.345193	0.793854	0.000356878	0.00468095	0.00233932	0.000176715
474	ENSMUSG00000031570	25.07	Ppapdc1b	0.289662		0.295553		-0.964465	-0.903277				0.0900944	0.139216	0.234643	0.289662	0.375181	0.778271	0.60245	0.0444968	0.0162969	9.24971e-05	0.20276	0.237684	0.325722	0.295553	0.289448	0.0594418	0.00684864	0.000655582	0.00650013	0.0205749
475	ENSMUSG00000049624	9.297	Slc17a5	0.297815		0.284508		-0.912067	-0.990655				0.0287633	-0.0790857	-0.0881475	0.297815	0.36004	0.94568	0.837876	0.523948	0.0168178	0.000333907	-0.320793	-0.00251374	0.293767	0.284508	0.329292	0.00285842	0.984429	0.00231798	0.0133071	0.0108503
476	ENSMUSG00000030556	5.3065	Lrrc28	0.26231		0.299516		-0.881166	-0.960729				0.0900236	-0.0724168	-0.0169923	0.26231	0.311516	0.811243	0.868602	0.922254	0.0451401	0.00277031	0.00512815	0.0561737	0.326128	0.299516	0.370032	0.976732	0.606684	0.00208987	0.0173501	0.00864061
477	ENSMUSG00000066152	23.927	Slc31a2	0.292906		0.267711		-0.850521	-0.952408				0.108105	-0.20096	0.0408264	0.292906	0.375782	0.775389	0.479047	0.801678	0.0355571	0.000745573	0.119908	0.200821	0.343743	0.267711	0.326853	0.364054	0.0462724	0.00102644	0.0282926	0.0161614
478	ENSMUSG00000029009	15.027	Mthfr	0.301403		0.252878		-0.918005	-0.863211				-0.221907	-0.113064	0.0782024	0.301403	0.262757	0.226269	0.606043	0.455348	0.00387232	0.00207696	0.176044	0.255906	0.246743	0.252878	0.325622	0.0285533	0.000396967	0.00107459	0.00374743	0.00066956
479	ENSMUSG00000031691	16.0935	Tnpo2	0.272351		0.233151		-0.929466	-0.875829				-0.151697	-0.0238321	0.0430004	0.272351	0.243249	0.253191	0.920998	0.57758	0.000346668	8.47585e-05	0.110526	0.168037	0.178839	0.233151	0.202982	0.0629586	0.00134011	0.000940893	0.000155641	0.00283397
480	ENSMUSG00000008763	37.9115	Man1a2	0.24003		0.225064		-0.88234	-0.896001				0.167295	0.0576013	0.145345	0.24003	0.291045	0.226269	0.781675	0.0501661	0.00498822	3.10246e-05	0.140308	0.133891	0.265643	0.225064	0.274552	0.0319567	0.0244868	9.91688e-06	0.000784174	0.000130884
481	ENSMUSG00000058655	72.814	Eif4b	0.251085		0.180497		-0.984807	-0.99357				-0.029438	-0.0122562	0.124083	0.251085	0.336482	0.88204	0.966606	0.0923792	0.00328113	1.81993e-06	-0.0534666	0.0526901	0.152367	0.180497	0.235344	0.456648	0.412769	0.00948498	0.0060424	0.000694952
482	ENSMUSG00000004383	14.982	Large	0.18601		0.23439		-0.886996	-0.950988				-0.0198606	-0.11166	0.175037	0.18601	0.314354	0.935789	0.509195	0.0285047	0.0329295	9.39329e-06	-0.164635	0.132548	0.157374	0.23439	0.351446	0.0143992	0.0308921	0.0130209	0.00114674	1.02504e-05
483	ENSMUSG00000041037	7.473	Irgq	0.198841		0.20656		-0.899422	-0.895997				-0.0269643	-0.0389678	-0.0675482	0.198841	0.175185	0.923278	0.900195	0.506958	0.0474767	0.0300436	-0.00669294	0.177651	0.150476	0.20656	0.250567	0.948997	0.00836548	0.0372702	0.0122587	0.00556008
484	ENSMUSG00000075470	19.799	Alg10b	0.184144		0.14531		-0.925036	-0.966213				0.0409633	0.0203887	0.179736	0.184144	0.321151	0.846811	0.940953	0.0154814	0.0250572	1.90157e-06	-0.0551169	0.105922	0.171105	0.14531	0.190714	0.45051	0.0730705	0.00433322	0.038564	0.0119694
B) Commonly lung function correlated (i.e. downregulated expression), sorted by mean (AAV/Bleomycin) log2FC
				log2FC (day 21) and profile (day 3-28)				Lung function correlation
#	Ensembl gene ID	Max. RPKM	Gene Name	AAV-TGFβ1		Bleomycin		AAV-TGFβ1	Bleomycin				logFC:day_03_AAV6_2_TGFbeta1-day_03_AAV6_2_Stuffer	logFC:day_07_AAV6_2_TGFbeta1-day_07_AAV6_2_Stuffer	logFC:day_14_AAV6_2_TGFbeta1-day_14_AAV6_2_Stuffer	logFC:day_21_AAV6_2_TGFbeta1-day_21_AAV6_2_Stuffer	logFC:day_28_AAV6_2_TGFbeta1-day_28_AAV6_2_Stuffer	adj.P.Val:day_03_AAV6_2_TGFbeta1-day_03_AAV6_2_Stuffer	adj.P.Val:day_07_AAV6_2_TGFbeta1-day_07_AAV6_2_Stuffer	adj.P.Val:day_14_AAV6_2_TGFbeta1-day_14_AAV6_2_Stuffer	adj.P.Val:day_21_AAV6_2_TGFbeta1-day_21_AAV6_2_Stuffer	adj.P.Val:day_28_AAV6_2_TGFbeta1-day_28_AAV6_2_Stuffer	logFC:day_03_Bleomycin-day_03_NaCl	logFC:day_07_Bleomycin-day_07_NaCl	logFC:day_14_Bleomycin-day_14_NaCl	logFC:day_21_Bleomycin-day_21_NaCl	logFC:day_28_Bleomycin-day_28_NaCl	adj.P.Val:day_03_Bleomycin-day_03_NaCl	adj.P.Val:day_07_Bleomycin-day_07_NaCl	adj.P.Val:day_14_Bleomycin-day_14_NaCl	adj.P.Val:day_21_Bleomycin-day_21_NaCl	adj.P.Val:day_28_Bleomycin-day_28_NaCl
1	ENSMUSG00000093510	2.328	Vmn2r-ps21	-4.76869		-3.23477		0.931042	0.927922				-0.606535	-0.730694	-2.57299	-4.76869	-4.34904	0.534952	0.444243	8.26796e-06	3.02976e-06	4.07803e-10	-1.79272	-2.50512	-2.94976	-3.23477	-2.91597	0.000116784	3.56714e-08	1.70309e-08	1.62236e-06	0.000128554
2	ENSMUSG00000041644	4.7805	Slc5a12	-4.03253		-2.91701		0.966382	0.935043				0.749726	-0.408224	-1.24789	-4.03253	-4.22517	0.382671	0.641421	0.00225849	3.91772e-07	5.84005e-11	-1.44995	-2.24424	-2.56007	-2.91701	-3.77026	0.000809445	5.15014e-09	3.41541e-09	7.82288e-07	1.35493e-06
3	ENSMUSG00000067010	0.589	Vmn2r10	-4.11532		-2.67746		0.946582	0.866871				0.891144	-0.892847	-1.86221	-4.11532	-4.52374	0.524269	0.515175	0.00809554	0.000142974	1.04075e-07	-1.79875	-2.634	-3.48421	-2.67746	-3.10259	0.00205943	2.48344e-05	2.19385e-07	0.000548411	0.00115996
4	ENSMUSG00000078137	5.2545	Ankrd63	-3.75528		-3.01487		0.90812	0.993328				0.0711841	-0.425557	-2.48426	-3.75528	-3.65198	0.944033	0.575856	3.9361e-08	9.01352e-07	1.84609e-08	-0.785884	-1.8555	-2.8219	-3.01487	-3.1656	0.00437631	1.09972e-10	3.82918e-13	4.8026e-10	7.06014e-08
5	ENSMUSG00000027380	52.691	Acoxl	-4.67679		-2.04427		0.872043	0.87207				-1.2205	-1.50794	-3.51451	-4.67679	-4.21866	0.165327	0.0279477	1.44606e-09	5.40122e-07	4.17916e-11	-1.19622	-1.72445	-2.73895	-2.04427	-2.27786	0.000217184	1.85517e-08	7.13126e-12	5.71339e-07	2.59087e-06
6	ENSMUSG00000020524	10.1365	Gria1	-2.96954		-3.16938		0.910802	0.970794				-0.17305	-0.841672	-2.15775	-2.96954	-3.06613	0.786613	0.054128	5.40643e-11	2.18156e-10	6.19265e-16	-1.52656	-2.21485	-2.73037	-3.16938	-3.13846	8.93118e-09	2.07669e-16	1.22104e-16	1.35329e-14	4.37173e-12
7	ENSMUSG00000057606	10.173	Colq	-2.94929		-3.11251		0.951165	0.959835				-0.0913587	-0.393527	-1.8767	-2.94929	-3.26104	0.934151	0.555619	6.34161e-07	1.78604e-07	5.47475e-11	-1.80732	-2.94506	-3.35412	-3.11251	-3.57794	3.7047e-07	1.42019e-15	3.38615e-15	8.92664e-10	1.36705e-09
8	ENSMUSG00000042750	24.885	Bex2	-2.87073		-2.94347		0.936172	0.929565				-0.0980448	-1.10495	-1.6401	-2.87073	-2.99134	0.929183	0.0261534	6.82252e-06	3.0379e-08	2.16551e-11	-1.83289	-1.85035	-2.98628	-2.94347	-3.15585	8.83941e-07	6.58408e-13	3.06536e-16	3.84017e-12	2.11227e-11
9	ENSMUSG00000046652	2.668	Tas2r143	-2.92399		-2.87857		0.883856	0.976232				-0.169443	0.473568	-1.2954	-2.92399	-2.35265	0.907411	0.672755	0.0301102	9.51381e-05	1.31405e-06	-1.31734	-2.14708	-2.53611	-2.87857	-2.90701	0.00964979	3.76005e-06	3.09763e-07	1.72521e-05	8.14799e-05
10	ENSMUSG00000029372	60.272	Ppbp	-3.1107		-2.54119		0.862553	0.987169				-0.0287658	-0.815002	-1.5645	-3.1107	-2.37903	0.98321	0.317888	0.00033351	8.27444e-08	5.98863e-09	-0.510295	-1.66173	-2.5207	-2.54119	-2.64854	0.17145	1.51841e-06	1.19431e-08	1.68729e-07	8.53375e-07
11	ENSMUSG00000061397	5.913	Krt79	-1.96599		-3.53543		0.90589	0.985109				0.193907	-0.563501	-0.185488	-1.96599	-1.7992	0.868619	0.441282	0.624251	1.30388e-05	4.4141e-07	-1.31128	-2.31849	-3.88434	-3.53543	-3.90236	0.00015214	3.68841e-12	4.79899e-15	9.58776e-11	3.99921e-09
12	ENSMUSG00000030495	25.1065	Slc7a10	-2.71013		-2.75248		0.945318	0.873868				0.292278	-0.15956	-1.5097	-2.71013	-2.8488	0.62957	0.841286	1.3544e-06	6.72071e-08	3.01058e-11	-1.69287	-1.95858	-2.58858	-2.75248	-3.9585	1.14322e-08	4.16956e-14	8.06512e-16	1.4879e-12	7.21145e-12
13	ENSMUSG00000030048	1.4695	Gkn3	-3.14013		-2.28703		0.887886	0.908287				-0.858218	0.00868632	-0.578052	-3.14013	-2.67855	0.653362	0.997238	0.466109	0.000436801	0.000133442	0.136382	-1.88678	-1.76532	-2.28703	-2.49138	0.864401	0.000367179	0.00122823	0.00152055	0.00268586
14	ENSMUSG00000087028	12.297	Gm13387	-3.33655		-1.95696		0.967197	0.921071				0.171219	-0.196694	-1.60062	-3.33655	-3.58376	0.860034	0.814979	4.72368e-06	7.16963e-08	4.65571e-13	-1.11271	-1.14603	-2.2833	-1.95696	-2.50334	0.000347437	1.84588e-05	1.15403e-09	1.20502e-06	1.616e-07
15	ENSMUSG00000034310	2.984	Tmem132d	-2.68379		-2.56744		0.917154	0.947785				-0.704849	-0.56433	-2.0898	-2.68379	-2.87921	0.236202	0.368366	9.3014e-08	5.60819e-07	3.4202e-10	-1.7321	-2.1241	-3.05434	-2.56744	-3.26403	1.2403e-09	2.19762e-14	2.32726e-15	4.47395e-10	2.43968e-09
16	ENSMUSG00000072878	0.9	1700123L14Rik	-2.53082		-2.51424		0.989911	0.898147				-0.297147	-0.497466	-0.648083	-2.53082	-3.66874	0.82989	0.63836	0.221486	0.000346668	3.80247e-08	-0.693848	-1.6463	-2.45963	-2.51424	-2.03269	0.165597	0.000540315	1.72261e-06	0.000235014	0.00615466
17	ENSMUSG00000071719	1.2765	Tmem28	-2.87684		-2.13965		0.981463	0.883507				-0.309957	-0.694775	-1.68759	-2.87684	-3.4231	0.797968	0.427172	0.000416765	7.15856e-05	6.16252e-09	-0.882147	-1.11065	-1.87171	-2.13965	-1.74695	0.0162483	0.000183658	2.05938e-07	2.32683e-07	0.000142849
18	ENSMUSG00000079460	1.301	4933403O08Rik	-2.00247		-2.99287		0.906914	0.939145				1.01298	-0.122092	-0.888393	-2.00247	-2.00194	0.512639	0.958417	0.228694	0.0113466	0.000798021	-0.508185	-1.33988	-2.10971	-2.99287	-2.68728	0.54739	0.00731708	4.16365e-05	1.20229e-05	0.000568774
19	ENSMUSG00000035435	0.868	Abca17	-2.99699		-1.97662		0.926278	0.901456				-0.746302	-1.00396	-2.61427	-2.99699	-3.65766	0.237535	0.111477	4.12907e-08	1.16187e-07	1.46967e-13	-0.859811	-1.95604	-2.45291	-1.97662	-2.26338	0.00177131	2.91853e-11	4.30296e-11	1.60908e-07	1.18969e-06
20	ENSMUSG00000090033	4.153	Gm16243	-2.16415		-2.48065		0.933172	0.947137				-0.375104	0.0485656	-0.160928	-2.16415	-2.16465	0.811977	0.981384	0.846059	0.00492417	0.0002191	-1.12592	-1.74088	-1.98442	-2.48065	-2.76764	0.026121	0.000632713	0.000502365	0.000849094	0.00135671
21	ENSMUSG00000054966	7.538	Ifltd1	-2.30865		-2.12463		0.908877	0.934948				-0.253868	0.0604449	-0.769373	-2.30865	-1.86002	0.691295	0.944419	0.00421264	1.35007e-08	1.89934e-11	-1.01611	-1.33364	-1.66984	-2.12463	-2.26935	4.01422e-06	3.1312e-09	1.19902e-10	1.02118e-08	3.39559e-08
22	ENSMUSG00000062017	0.711	Abca14	-2.58173		-1.84846		0.865451	0.925132				-0.713751	0.0202194	-0.279355	-2.58173	-2.1238	0.603177	0.994228	0.715791	0.00155177	0.00012365	-1.00332	-1.33765	-1.75544	-1.84846	-1.64697	0.0565279	0.00679392	0.00209597	0.00479851	0.0428882
23	ENSMUSG00000047844	16.537	Bex4	-2.95212		-1.47115		0.906866	0.915482				0.195765	-0.640729	-1.09828	-2.95212	-2.43264	0.883866	0.428373	0.0103557	7.25862e-06	6.70816e-08	-0.616297	-1.09792	-1.3238	-1.47115	-1.27736	0.14508	9.50212e-05	6.05324e-05	0.000593059	0.00762562
24	ENSMUSG00000028713	352.464	Cyp4b1	-2.45507		-1.90438		0.865285	0.966956				-0.221671	-0.781761	-1.35625	-2.45507	-1.94323	0.608361	0.0108888	2.95939e-10	9.14452e-18	5.95554e-17	-0.640816	-1.13705	-1.57604	-1.90438	-1.82911	0.000381435	2.79514e-10	3.37672e-16	4.17082e-18	2.44806e-16
25	ENSMUSG00000069515	299.491	Lyz1	-3.04823		-1.17434		0.986275	0.977436				-0.0238071	-0.346291	-0.859014	-3.04823	-3.42051	0.988664	0.827165	0.112401	3.23537e-06	1.51876e-09	0.641303	-0.427045	-1.50451	-1.17434	-1.40315	0.19445	0.359499	0.000567726	0.0170675	0.00756533
26	ENSMUSG00000018656	0.516	Fam115e	-2.27909		-1.91804		0.945411	0.868801				0.641419	-0.551418	-0.48198	-2.27909	-2.51696	0.669968	0.771283	0.688272	0.020286	0.000223501	-0.543344	-0.966573	-2.41849	-1.91804	-1.73639	0.469616	0.125637	0.000241985	0.0238361	0.0693102
27	ENSMUSG00000031553	4.423	Adam3	-2.18697		-1.92681		0.937909	0.880955				-0.00701688	-0.239978	-1.15114	-2.18697	-2.07888	0.993985	0.757401	0.000478263	1.55279e-07	1.91069e-10	-0.952879	-0.865069	-1.73188	-1.92681	-2.59169	0.000619924	0.000408152	7.6124e-09	1.31698e-07	4.15773e-09
28	ENSMUSG00000085982	0.297	9530051G07Rik	-2.92684		-1.16931		0.914242	0.896211				-0.131083	-0.661144	-0.875858	-2.92684	-2.39877	0.928617	0.551962	0.0982759	9.85146e-05	1.15035e-05	-0.301952	-1.25303	-1.88949	-1.16931	-1.86135	0.517279	0.00342744	0.0001921	0.0392286	0.00473788
29	ENSMUSG00000079852	3.795	Klra4	-2.48104		-1.60323		0.991556	0.983654				0.508766	0.239688	-0.448547	-2.48104	-2.99278	0.676964	0.830118	0.246037	4.64382e-06	2.87908e-10	0.379312	-1.05219	-1.70033	-1.60323	-2.39389	0.475049	0.00164701	1.1011e-05	0.00078727	8.2204e-05
30	ENSMUSG00000005089	2.219	Slc1a2	-2.12384		-1.83817		0.8874	0.983559				0.0678831	0.238001	-0.790012	-2.12384	-1.57534	0.934151	0.669559	0.00276479	3.93879e-08	1.72118e-09	-1.02381	-1.37218	-1.68138	-1.83817	-2.03857	5.9542e-05	1.13344e-10	1.50571e-11	6.13305e-09	9.16368e-09
31	ENSMUSG00000050241	3.943	Klre1	-2.54229		-1.40847		0.958004	0.940852				1.27303	0.0624046	-0.809537	-2.54229	-2.96215	0.268125	0.969862	0.0524414	2.9772e-05	2.86402e-08	0.0626217	-1.2646	-1.6945	-1.40847	-1.7586	0.930561	0.000733978	0.000183801	0.00851528	0.00699119
32	ENSMUSG00000030178	5.833	Klra13-ps	-2.23194		-1.68159		0.9687	0.980283				0.338458	-0.30003	0.025203	-2.23194	-2.91226	0.746291	0.755325	0.955502	1.3216e-06	8.2173e-11	0.0944874	-1.18851	-1.69166	-1.68159	-2.40269	0.842888	4.78932e-05	3.73758e-06	0.000248914	1.58362e-05
33	ENSMUSG00000063632	5.892	Sox11	-2.05007		-1.79759		0.929254	0.909196				-0.161644	-0.489724	-1.63758	-2.05007	-2.45355	0.842624	0.357903	4.62505e-06	0.000201522	2.22192e-07	-1.1263	-1.51461	-1.98691	-1.79759	-2.69308	3.53723e-05	2.34433e-09	4.92629e-10	1.55368e-07	3.9519e-09
34	ENSMUSG00000097754	3.191	Gm26687	-2.51193		-1.32113		0.975862	0.97951				-0.968423	-0.591699	-1.25407	-2.51193	-2.82084	0.254245	0.563215	0.00801977	1.91521e-05	7.61677e-10	-0.0548421	-0.399766	-1.17712	-1.32113	-1.55529	0.88067	0.204189	0.00110079	0.00252823	0.000705458
35	ENSMUSG00000089727	6.861	Klra8	-2.09338		-1.73123		0.965901	0.968988				1.00609	-0.291243	-0.461777	-2.09338	-2.91941	0.353269	0.789196	0.293845	3.33883e-05	1.59719e-08	-0.110781	-0.930182	-1.40691	-1.73123	-1.62087	0.831416	0.00525522	0.00042466	0.00137706	0.00692793
36	ENSMUSG00000092397	3.534	C130080G10Rik	-1.98926		-1.81508		0.932468	0.969049				-0.87397	-0.997089	-1.83426	-1.98926	-2.45709	0.340478	0.29513	0.00025036	0.000985321	1.369e-06	-0.534536	-1.26799	-1.64615	-1.81508	-1.74793	0.109068	0.000451711	8.81472e-05	0.000261525	0.00497215
37	ENSMUSG00000073940	1343.06	Hbb-bt	-2.162		-1.61335		0.868546	0.864899				0.714201	-0.505265	-0.858466	-2.162	-1.8138	0.529085	0.687366	0.0939864	0.000320151	0.000184314	-0.188855	-1.84779	-1.84634	-1.61335	-2.08928	0.743926	1.05888e-05	1.65569e-05	0.000654633	3.93424e-05
38	ENSMUSG00000020599	14.035	Rgs9	-2.10028		-1.66387		0.975499	0.982743				-0.0831157	-0.0584622	-0.755278	-2.10028	-2.19788	0.894273	0.942942	0.00111279	1.24425e-09	1.64372e-14	-0.931972	-1.32454	-1.59588	-1.66387	-1.66139	2.31909e-06	1.03026e-10	1.59959e-11	5.41107e-10	3.24497e-08
39	ENSMUSG00000052736	4.627	Klrc2	-1.61542		-2.12824		0.983655	0.86517				0.483237	0.387737	-0.5327	-1.61542	-2.02595	0.633808	0.614009	0.103409	3.02947e-05	9.78155e-10	-0.05392	-1.31178	-1.48961	-2.12824	-1.55167	0.910336	5.53854e-07	4.65071e-06	1.65035e-06	0.000602551
40	ENSMUSG00000054391	2.5035	4930517O19Rik	-1.16333		-2.50164		0.976412	0.857669				0.107652	0.145221	-0.698945	-1.16333	-2.1623	0.936826	0.925405	0.172158	0.0237907	2.08874e-06	-1.07133	-2.16457	-2.00854	-2.50164	-2.34455	0.00681711	1.8927e-06	4.969e-06	5.59851e-05	0.00025689
41	ENSMUSG00000023132	34.512	Gzma	-2.11323		-1.53504		0.975036	0.971054				1.13345	-0.00425296	-0.412154	-2.11323	-2.87975	0.276897	0.997615	0.260855	4.0038e-06	2.0384e-10	0.132393	-1.13988	-1.74497	-1.53504	-1.85874	0.819087	8.26063e-05	1.32379e-06	0.000277017	0.000264366
42	ENSMUSG00000022122	43.7825	Ednrb	-1.99756		-1.64005		0.8756	0.940514				0.234546	-0.311196	-0.9672	-1.99756	-1.56239	0.660578	0.544247	3.11739e-05	4.20158e-11	7.39966e-11	-0.585924	-0.874014	-1.27682	-1.64005	-1.94516	0.00536666	4.58486e-06	4.31846e-10	7.36209e-12	8.38805e-13
43	ENSMUSG00000092323	3.657	BB365896	-2.00063		-1.60231		0.903988	0.972782				-0.300266	-0.278377	-1.48803	-2.00063	-2.03061	0.727814	0.810929	0.00038671	8.46541e-05	7.2033e-08	-0.999843	-1.30085	-1.74711	-1.60231	-1.69276	0.00212522	0.000185424	2.61417e-06	0.000528075	0.00376291
44	ENSMUSG00000079355	6.909	Ackr4	-1.96902		-1.60868		0.968675	0.871824				-0.245994	-0.372036	-1.22338	-1.96902	-2.23837	0.821219	0.595773	0.000899985	2.26898e-06	1.5869e-08	-0.967726	-1.78103	-1.99043	-1.60868	-2.04417	0.0102749	3.43626e-09	7.35753e-10	3.35647e-05	8.77549e-06
45	ENSMUSG00000015354	154.854	Pcolce2	-1.83916		-1.72091		0.903941	0.97758				0.288273	-0.520173	-1.055	-1.83916	-1.82481	0.706323	0.457084	0.00146781	4.28408e-06	4.274e-08	-1.20577	-1.5415	-1.73927	-1.72091	-1.75521	6.31246e-05	5.58537e-08	2.10544e-09	5.07474e-08	1.65221e-07
46	ENSMUSG00000063626	0.319	Unc5d	-1.83941		-1.68028		0.972718	0.968537				-0.207019	-0.521802	-1.3631	-1.83941	-2.90218	0.88863	0.564073	0.000773257	0.000627892	2.15631e-10	-0.887339	-1.51559	-1.96326	-1.68028	-2.11958	0.0257073	8.90403e-07	2.7806e-08	0.000210028	4.56248e-05
47	ENSMUSG00000025658	2.961	Cnksr2	-2.31132		-1.19557		0.852022	0.875653				-0.591402	-0.70296	-1.3242	-2.31132	-1.75865	0.277958	0.273107	9.02023e-05	8.78216e-07	2.9337e-08	-0.668464	-1.01675	-1.17973	-1.19557	-1.8793	0.00193418	3.75021e-05	7.5675e-05	0.000301497	2.76305e-05
48	ENSMUSG00000062524	6.553	Ncr1	-1.95146		-1.54117		0.986962	0.976108				0.968409	0.310578	-0.50267	-1.95146	-2.71503	0.332761	0.715722	0.178238	2.51647e-05	6.47956e-10	-0.113463	-1.22077	-1.7034	-1.54117	-2.22687	0.821124	1.90402e-05	1.03026e-06	0.000182544	2.92665e-05
49	ENSMUSG00000064343	73.594	mt-Tq	-2.14817		-1.31599		0.902943	0.905124				-0.482405	-0.473916	-1.63261	-2.14817	-2.15172	0.495221	0.538153	7.04612e-06	1.22458e-05	2.84094e-10	-0.644738	-0.646424	-1.0903	-1.31599	-1.36426	0.0143236	0.019949	0.00035848	0.000602396	0.000819993
50	ENSMUSG00000043496	6.452	Tril	-1.81414		-1.60875		0.871855	0.972041				-0.222652	-0.531582	-1.48356	-1.81414	-1.808	0.712043	0.2386	6.59538e-08	4.14638e-07	4.80566e-09	-1.15632	-1.42532	-1.50659	-1.60875	-1.71164	3.7047e-07	2.3756e-11	8.45976e-11	1.7716e-09	3.28948e-08
51	ENSMUSG00000067599	3.652	Klra7	-1.78573		-1.62963		0.996422	0.972949				0.840871	0.36885	-0.0178682	-1.78573	-3.022	0.57071	0.778202	0.976869	0.00090737	4.54572e-07	-0.197235	-1.02953	-1.62484	-1.62963	-1.60272	0.766721	0.0112656	0.000472285	0.00482137	0.0164943
52	ENSMUSG00000035458	137.589	Tnni3	-1.95157		-1.45476		0.86462	0.920336				-0.619071	-0.743644	-1.50806	-1.95157	-1.75382	0.26707	0.215678	8.57363e-06	7.24046e-06	2.076e-07	-0.401841	-0.712119	-1.06434	-1.45476	-1.25382	0.0976685	0.00208736	4.08513e-05	1.51694e-06	0.000165472
53	ENSMUSG00000087079	7.157	Gm13389	-1.60244		-1.79569		0.997573	0.938636				-0.231591	-0.432764	-0.776746	-1.60244	-2.33072	0.809508	0.64596	0.0463273	0.000928629	1.54545e-09	-0.835324	-1.5296	-1.69411	-1.79569	-2.43835	0.0112719	2.34438e-05	5.32843e-06	5.38465e-05	7.75354e-05
54	ENSMUSG00000062319	7.963	Gm10115	-1.83256		-1.51541		0.961064	0.947579				-0.433707	0.0580724	-0.934685	-1.83256	-2.18392	0.457455	0.961388	0.00302031	2.85155e-06	1.53601e-11	-0.705822	-1.37861	-1.47854	-1.51541	-1.64466	0.0057407	2.22812e-06	1.54754e-06	0.000206639	0.000726388
55	ENSMUSG00000088573	7.124	Gm24530	-1.7913		-1.54307		0.976894	0.984593				-0.30692	-0.0160669	-0.371704	-1.7913	-3.0575	0.800291	0.993758	0.517799	0.0017127	1.97575e-08	-0.678608	-1.05394	-1.42418	-1.54307	-1.53899	0.0601881	0.00888449	0.000950703	0.0082371	0.00919299
56	ENSMUSG00000075538	5.93	Gm10855	-1.66107		-1.62561		0.938955	0.895669				-0.518762	0.108582	-0.904876	-1.66107	-1.98782	0.37771	0.91264	0.00301595	1.057e-05	1.89173e-10	-0.791278	-1.46089	-1.50922	-1.62561	-1.55452	0.00158162	1.56229e-07	1.83914e-07	1.93887e-05	0.00096408
57	ENSMUSG00000081769	19.308	Gm12216	-1.75942		-1.5222		0.911223	0.985205				-0.516632	-0.0328285	-1.13603	-1.75942	-1.82893	0.271827	0.969862	1.76069e-05	3.76187e-07	3.31428e-11	-0.840886	-1.07707	-1.48535	-1.5222	-1.56316	9.45052e-06	6.541e-08	1.13048e-10	3.87417e-08	1.04947e-06
58	ENSMUSG00000049537	3.493	Tecrl	-1.60088		-1.66562		0.951057	0.874738				0.0392643	-0.207499	-0.919549	-1.60088	-1.69477	0.96855	0.809406	0.000677604	1.12425e-05	2.50908e-09	-0.336371	-0.575559	-0.95879	-1.66562	-1.4779	0.20772	0.00582435	4.87955e-05	1.96213e-07	2.75737e-05
59	ENSMUSG00000066677	13.62	Pydc3	-1.94725		-1.31149		0.912961	0.973399				0.46789	-0.073569	-1.20485	-1.94725	-1.99738	0.43087	0.931378	2.06767e-06	3.24227e-09	3.18717e-13	0.030561	-0.76788	-1.01873	-1.31149	-1.42434	0.924288	2.68658e-05	1.34702e-06	4.01421e-07	1.44945e-06
60	ENSMUSG00000039004	41.1035	Bmp6	-1.78522		-1.40687		0.860889	0.924556				-0.0187635	-0.371327	-1.26216	-1.78522	-1.57262	0.979132	0.423297	1.94453e-07	1.35007e-08	3.37927e-10	-0.591468	-1.28842	-1.69342	-1.40687	-1.54971	0.00314533	8.0164e-11	2.84032e-14	1.94937e-09	2.02467e-09
61	ENSMUSG00000058921	2.83	Slc10a5	-1.60616		-1.5063		0.889834	0.851306				-0.800667	-0.731984	-1.42499	-1.60616	-1.67309	0.163947	0.306663	0.000211614	0.00011747	1.64589e-07	-1.07824	-0.968676	-1.42313	-1.5063	-1.52107	6.2095e-06	0.0002386	5.09971e-06	3.92796e-05	0.000505303
62	ENSMUSG00000071230	11.4215	Npw	-1.74085		-1.36497		0.912212	0.875589				0.340223	-0.362226	-1.1284	-1.74085	-1.88091	0.731147	0.654282	0.00634574	0.00857655	0.000274183	-0.467246	-1.08187	-1.89354	-1.36497	-1.43732	0.215761	1.5139e-05	3.34854e-09	3.35462e-05	0.000241014
63	ENSMUSG00000073491	25.369	Pydc4	-1.98114		-1.04981		0.966444	0.988111				0.186539	-0.140206	-1.1455	-1.98114	-2.39276	0.769488	0.843145	4.30758e-06	8.33389e-10	3.40569e-16	0.174195	-0.446564	-0.950082	-1.04981	-1.51689	0.444091	0.0162419	6.14243e-06	2.72527e-05	7.28733e-07
64	ENSMUSG00000069763	296.572	Tmem100	-1.80752		-1.20606		0.860904	0.876535				0.556604	-0.387658	-0.729007	-1.80752	-1.44119	0.330934	0.582167	0.0181508	1.021e-06	1.96084e-06	-0.523013	-1.15389	-1.11519	-1.20606	-1.22611	0.0578949	5.93623e-06	1.03648e-05	1.58722e-05	3.0547e-05
65	ENSMUSG00000028488	1.793	Sh3gl2	-1.49252		-1.46042		0.870749	0.961584				-0.420755	-0.111627	-0.702796	-1.49252	-1.18492	0.597332	0.930896	0.0447953	0.00110821	0.000212547	-0.64807	-0.978146	-1.18945	-1.46042	-1.52172	0.0209685	0.000272851	4.18798e-05	7.58592e-05	0.000165656
66	ENSMUSG00000031489	5.5675	Adrb3	-1.66278		-1.26482		0.948159	0.864868				-0.217151	-0.51161	-1.38723	-1.66278	-2.30002	0.714315	0.321012	3.67164e-06	1.83491e-05	2.43911e-09	-1.15103	-1.18902	-1.42771	-1.26482	-1.47879	3.66133e-07	4.35638e-09	1.2165e-09	1.04317e-06	1.49703e-06
67	ENSMUSG00000032915	7.956	Emr4	-1.80455		-1.10312		0.987673	0.891965				0.37478	0.0414872	-0.0996199	-1.80455	-2.27937	0.742341	0.969528	0.782784	1.87762e-07	4.83029e-12	0.0327047	-0.849783	-0.851361	-1.10312	-1.00248	0.948997	0.000433916	0.00192736	0.00131068	0.013155
68	ENSMUSG00000031613	256.47	Hpgd	-1.7223		-1.17235		0.894569	0.871228				0.415037	-0.136949	-0.637795	-1.7223	-1.35841	0.495221	0.896757	0.0405615	3.07728e-06	6.38627e-06	-0.55718	-1.15275	-1.07643	-1.17235	-1.24684	0.043863	6.38069e-06	2.14659e-05	2.95694e-05	2.73657e-05
69	ENSMUSG00000074219	1.478	Gm10644	-1.76844		-1.1072		0.884928	0.896217				-0.317685	-0.603555	-0.999515	-1.76844	-1.45049	0.619944	0.319563	0.000656091	1.48611e-06	1.53161e-07	-0.733922	-1.11164	-1.07881	-1.1072	-1.31661	0.00347674	2.00195e-06	4.86534e-05	0.000113279	4.50854e-05
70	ENSMUSG00000074971	32.4535	Fibin	-1.54653		-1.26408		0.944581	0.980226				0.357644	-0.107292	-0.453561	-1.54653	-1.44227	0.49354	0.891967	0.0647102	1.7093e-07	1.46681e-09	-0.532438	-1.00798	-1.19657	-1.26408	-1.53688	0.0234393	1.53207e-07	6.5453e-09	1.65668e-07	4.53175e-08
71	ENSMUSG00000022595	58.4685	Lypd2	-0.987184		-1.81595		0.934586	0.951473				-0.658831	-0.372387	-0.774501	-0.987184	-1.33855	0.227207	0.563215	0.00616045	0.00406218	3.76182e-06	-1.04669	-1.13383	-1.73538	-1.81595	-2.00257	3.60831e-06	9.59897e-07	1.38968e-09	5.51523e-08	8.69878e-08
72	ENSMUSG00000030325	6.127	Klrb1c	-1.56435		-1.23387		0.941446	0.908177				0.573726	-0.011938	-0.556662	-1.56435	-1.55314	0.577299	0.992512	0.0723191	8.06774e-06	1.09971e-07	0.248342	-0.933607	-1.19581	-1.23387	-1.12365	0.573765	0.000128074	2.29634e-05	0.000551727	0.00592419
73	ENSMUSG00000009633	64.516	G0s2	-1.44202		-1.35018		0.905084	0.876251				0.146401	-0.455319	-0.89373	-1.44202	-1.46615	0.844897	0.341831	0.000422275	1.36328e-05	1.60048e-07	-1.00746	-1.27636	-1.46602	-1.35018	-1.33288	8.45243e-05	7.94279e-10	6.81414e-11	5.23124e-08	6.79992e-07
74	ENSMUSG00000055022	1.102	Cntn1	-1.30941		-1.47885		0.877758	0.961345				0.684084	-0.252327	-0.82878	-1.30941	-1.48147	0.440412	0.807863	0.0237266	0.0015594	7.92765e-06	-0.0658858	-0.95445	-1.27335	-1.47885	-1.42344	0.8978	0.000432596	2.33065e-05	3.09996e-05	0.00112131
75	ENSMUSG00000097838	5.322	C530050E15Rik	-1.67298		-1.10424		0.963407	0.88019				0.763616	0.504781	-0.505448	-1.67298	-1.82535	0.330934	0.335604	0.106447	5.00361e-06	6.9621e-10	-0.326726	-1.29055	-1.41232	-1.10424	-1.60883	0.298952	2.02395e-06	5.71081e-06	0.00650013	0.00112468
76	ENSMUSG00000097774	4.602	Gm26565	-1.47833		-1.28305		0.976681	0.936334				-0.448483	-0.182749	-0.774536	-1.47833	-1.75934	0.427185	0.823264	0.0101611	5.60465e-05	1.33632e-09	-0.616083	-1.08207	-1.27275	-1.28305	-1.83262	0.00719502	2.96121e-05	5.82715e-06	0.000413476	1.20318e-05
77	ENSMUSG00000061601	1.468	Pclo	-1.25175		-1.50353		0.914858	0.902474				-0.463902	-0.095656	-1.09894	-1.25175	-1.77565	0.342124	0.924829	0.0002078	0.00067297	8.80828e-09	-1.3477	-1.39068	-1.64684	-1.50353	-1.65426	4.9817e-09	4.92519e-08	3.54927e-08	8.04283e-06	3.04905e-05
78	ENSMUSG00000097321	2.948	1700028E10Rik	-1.39544		-1.33882		0.876132	0.939063				0.33745	0.0139417	-1.12119	-1.39544	-1.51562	0.656833	0.991776	0.00357056	0.000369039	6.76574e-07	-0.795216	-1.19821	-1.55678	-1.33882	-1.44645	0.00535212	2.92865e-05	3.62685e-07	0.00138525	0.00161213
79	ENSMUSG00000046709	2.6025	Mapk10	-1.73242		-0.990103		0.949369	0.900183				-0.665761	-0.682514	-1.14704	-1.73242	-1.68867	0.196386	0.337371	0.000679453	2.36574e-05	6.91077e-08	-0.326655	-0.505028	-0.66793	-0.990103	-1.18447	0.120747	0.0250669	0.0100586	0.000714584	0.000984442
80	ENSMUSG00000068614	196.491	Actc1	-1.45344		-1.26106		0.960347	0.959646				-0.613311	-0.530072	-0.945289	-1.45344	-1.47408	0.27745	0.384562	0.0017999	6.01612e-05	6.83413e-07	-0.588323	-0.723537	-1.12488	-1.26106	-1.28404	0.0297518	0.0032279	9.19016e-06	8.50375e-06	2.33237e-05
81	ENSMUSG00000050097	1.3805	Ces2b	-1.52665		-1.18769		0.991342	0.914311				-0.379035	-0.281632	-0.543493	-1.52665	-2.11121	0.758427	0.833524	0.323409	0.00533623	4.05768e-05	-0.167671	-1.21681	-1.55766	-1.18769	-1.56364	0.764411	0.000104095	1.17243e-05	0.00970023	0.00178385
82	ENSMUSG00000051682	5.797	Treml4	-1.48542		-1.21558		0.942276	0.956935				0.882035	0.00792154	-0.254193	-1.48542	-1.56872	0.436244	0.995155	0.477221	5.83549e-05	1.31163e-06	0.444894	-0.510854	-0.935202	-1.21558	-1.05802	0.340833	0.0450602	0.00238528	0.000721332	0.0138469
83	ENSMUSG00000037202	3.85	Prf1	-1.48771		-1.19914		0.96077	0.940016				0.669624	-0.0440399	-0.681241	-1.48771	-1.97939	0.381201	0.966724	0.0157342	2.02791e-05	1.50251e-09	-0.192876	-1.02749	-1.37341	-1.19914	-1.31478	0.614619	3.79605e-06	4.4259e-07	8.19612e-05	0.000319278
84	ENSMUSG00000094924	3.233	Cr2	-1.56279		-1.10345		0.984965	0.991333				0.882617	0.33667	-0.27557	-1.56279	-2.05421	0.573063	0.757241	0.586725	0.00118894	2.82836e-06	-0.117986	-0.63248	-1.05803	-1.10345	-1.47991	0.853857	0.104614	0.0114668	0.035987	0.0259962
85	ENSMUSG00000034028	10.789	Cd226	-1.52841		-1.09		0.919064	0.977482				-0.0392388	-0.312608	-0.382885	-1.52841	-1.27079	0.970443	0.608025	0.151943	9.61801e-08	5.08517e-09	-0.215717	-0.899547	-1.24705	-1.09	-1.44968	0.447107	1.34673e-05	6.63173e-07	8.90011e-05	5.60822e-06
86	ENSMUSG00000031698	6.024	Mylk3	-1.7013		-0.904772		0.899966	0.946611				-0.7564	-0.749558	-1.08856	-1.7013	-1.47265	0.169072	0.25433	0.00139213	5.9807e-05	1.52925e-06	-0.236878	-0.330799	-0.817824	-0.904772	-0.900596	0.352806	0.185011	0.00274253	0.00688584	0.0195665
87	ENSMUSG00000030167	3.831	Klrc1	-1.3101		-1.22689		0.935597	0.945446				0.896374	0.334527	-0.36303	-1.3101	-1.29932	0.3529	0.696141	0.32489	0.000691135	1.93659e-05	0.205565	-0.627142	-0.745011	-1.22689	-1.29867	0.652544	0.0184899	0.0213826	0.00395593	0.00411249
88	ENSMUSG00000097636	5.47	5830416P10Rik	-1.26149		-1.26889		0.920643	0.887744				0.248927	0.2766	-0.769883	-1.26149	-1.3508	0.76014	0.627654	0.00340212	1.34861e-05	1.24619e-08	-0.181132	-0.808069	-0.763182	-1.26889	-1.19721	0.48227	6.34269e-05	0.00109659	1.85698e-05	0.000811577
89	ENSMUSG00000032446	1.007	Eomes	-1.19076		-1.33827		0.94396	0.990192				0.648197	0.207532	-0.635529	-1.19076	-1.50448	0.440242	0.805975	0.0343233	0.000527367	2.81377e-06	0.303385	-0.587505	-1.08405	-1.33827	-1.58769	0.385485	0.0146389	0.000297594	0.000400781	0.000291393
90	ENSMUSG00000015437	3.853	Gzmb	-1.36543		-1.16251		0.952002	0.890644				0.655497	0.103427	-0.636781	-1.36543	-1.6635	0.553521	0.935636	0.0632931	0.000829605	5.26906e-07	0.154622	-0.616111	-1.10425	-1.16251	-0.816935	0.760217	0.0196415	0.000237025	0.00139645	0.0607751
91	ENSMUSG00000043932	1.97	Klri2	-1.31885		-1.20339		0.966319	0.967367				0.747142	-0.0318434	-0.309581	-1.31885	-1.75023	0.407534	0.976969	0.297262	4.75741e-05	1.83895e-09	0.297783	-0.89956	-1.19731	-1.20339	-1.58915	0.450654	9.43071e-05	1.49378e-05	0.000451884	6.81651e-05
92	ENSMUSG00000047507	3.281	Baiap3	-1.23986		-1.27838		0.978592	0.86655				-0.198978	-0.433735	-0.769555	-1.23986	-1.46311	0.785507	0.451082	0.0115234	0.00119987	9.5469e-06	-0.438494	-0.978048	-1.58689	-1.27838	-1.17744	0.0430072	1.23774e-06	2.55784e-10	4.92182e-06	0.000338769
93	ENSMUSG00000086822	2.561	5330413P13Rik	-1.1738		-1.33328		0.914185	0.883488				-0.732758	-0.352002	-0.762792	-1.1738	-1.30916	0.189983	0.654282	0.0240232	0.00113853	4.01139e-06	-0.480355	-0.595424	-1.07927	-1.33328	-1.09135	0.0414315	0.0179319	0.000143421	5.86885e-05	0.00402021
94	ENSMUSG00000021573	15.006	Tppp	-1.07845		-1.42211		0.932152	0.916913				0.0942744	-0.413495	-0.631757	-1.07845	-1.23842	0.88494	0.327182	0.00298027	1.50003e-05	2.74322e-09	-0.581949	-1.24791	-1.24425	-1.42211	-1.44943	0.003583	3.05696e-11	1.87764e-10	2.28206e-10	4.87089e-09
95	ENSMUSG00000026879	1909.24	Gsn	-0.99392		-1.46647		0.870123	0.908395				-0.0284928	-0.42327	-0.737033	-0.99392	-0.992584	0.961999	0.272389	0.000235073	3.69755e-05	6.76574e-07	-0.737697	-1.09546	-1.39036	-1.46647	-1.27281	3.41241e-05	1.04457e-09	5.30087e-14	1.26988e-13	1.25545e-10
96	ENSMUSG00000049013	3.6075	Prss48	-1.32616		-1.12984		0.873217	0.861756				-0.740272	0.233387	-0.751873	-1.32616	-1.84782	0.271827	0.813705	0.0461869	0.00142804	1.45855e-07	-0.448843	-1.32728	-1.48781	-1.12984	-1.54522	0.0865386	1.10289e-05	6.48672e-06	0.00298636	0.00049749
97	ENSMUSG00000033024	2.711	Klra9	-1.28072		-1.16724		0.954221	0.882027				0.416676	0.198121	-0.922563	-1.28072	-3.19867	0.843056	0.902449	0.0765308	0.0199338	2.95806e-08	-0.447834	-1.2572	-1.89013	-1.16724	-1.82991	0.480625	0.00118758	6.48484e-05	0.0363566	0.00324011
98	ENSMUSG00000038515	9.455	Grtp1	-1.16057		-1.2571		0.885506	0.90142				-0.0175232	-0.145557	-0.767803	-1.16057	-1.04071	0.982549	0.824092	0.00079849	5.89877e-05	9.05436e-06	-0.421641	-0.940513	-1.10952	-1.2571	-1.06753	0.0392721	5.22979e-08	1.51191e-08	4.0433e-07	4.48686e-05
99	ENSMUSG00000080957	3.613	Gm15739	-1.46716		-0.901548		0.863556	0.858026				-0.468244	0.406878	-0.567307	-1.46716	-1.42268	0.461686	0.556592	0.108785	0.00109243	3.86436e-05	-0.532999	-0.893144	-1.06351	-0.901548	-0.935074	0.0402002	0.00275477	0.000972865	0.0190086	0.0486836
100	ENSMUSG00000096929	27.247	A330023F24Rik	-1.3159		-1.04865		0.928358	0.901959				-0.320886	-0.422045	-0.815133	-1.3159	-1.2147	0.315907	0.166657	2.1234e-06	4.06344e-10	2.68674e-12	-0.627814	-0.79834	-0.995355	-1.04865	-0.924125	2.19311e-05	1.74606e-08	4.60449e-11	4.65639e-10	3.18866e-07
101	ENSMUSG00000083121	15.6495	Gm6341	-1.24038		-1.11296		0.920028	0.978187				1.10821	0.579714	-0.704209	-1.24038	-1.59519	0.296572	0.553949	0.167706	0.033487	0.000451887	-0.138187	-0.86572	-1.27883	-1.11296	-1.63923	0.82436	0.0319446	0.00337153	0.0365211	0.0114458
102	ENSMUSG00000030554	18.99	Synm	-1.0049		-1.34274		0.922836	0.937839				-0.132082	-0.38561	-0.890323	-1.0049	-1.32089	0.76374	0.254565	1.23346e-06	3.42518e-06	4.30518e-12	-0.733998	-1.12977	-1.25077	-1.34274	-1.27507	5.9748e-06	3.78526e-12	1.54362e-13	6.26276e-13	1.33779e-10
103	ENSMUSG00000010797	11.0395	Wnt2	-1.30866		-1.03374		0.9503	0.946365				0.0949495	-0.173766	-0.430861	-1.30866	-1.21665	0.904913	0.789155	0.0736128	1.55227e-06	5.46819e-08	-0.315124	-0.544296	-0.831905	-1.03374	-1.32592	0.192736	0.000829515	7.82561e-06	5.08438e-06	3.4733e-07
104	ENSMUSG00000097135	6.089	4932430I15Rik	-1.4349		-0.906673		0.988157	0.938418				-0.0454114	0.194386	-0.29305	-1.4349	-1.90262	0.955716	0.779712	0.352028	7.31269e-05	1.94144e-11	-0.442778	-0.90512	-1.06911	-0.906673	-1.19141	0.0444322	0.000154128	1.79583e-05	0.00541895	0.00106463
105	ENSMUSG00000029859	11.3455	Epha1	-1.15972		-1.17576		0.940595	0.978446				-0.215788	-0.247954	-0.772637	-1.15972	-1.19083	0.595219	0.508804	3.31582e-05	1.10521e-07	5.11585e-11	-0.755207	-0.978814	-1.31961	-1.17576	-1.35141	7.62618e-07	2.16544e-11	4.59276e-15	7.92695e-10	5.91616e-10
106	ENSMUSG00000087201	9.0855	Gm15261	-1.02947		-1.3048		0.97966	0.940818				0.0627937	-0.347648	-0.472682	-1.02947	-1.57539	0.925746	0.419229	0.0293338	1.59169e-05	6.56155e-13	-0.630586	-1.18811	-1.23053	-1.3048	-1.41162	0.000973789	2.13409e-09	8.41695e-09	3.82774e-07	3.9512e-06
107	ENSMUSG00000041261	33.8405	Car8	-1.67119		-0.661081		0.88667	0.871827				-0.53435	-0.639528	-0.860298	-1.67119	-1.34997	0.316004	0.186659	0.00116313	2.39512e-07	1.85746e-07	-0.00789554	-0.506027	-0.733408	-0.661081	-0.549819	0.982134	0.0172323	0.000696533	0.0071846	0.0431739
108	ENSMUSG00000004612	7.456	Nkg7	-1.18944		-1.13688		0.989083	0.962277				0.980335	0.384967	0.108178	-1.18944	-1.82207	0.204146	0.505763	0.761882	0.000312774	1.98179e-08	0.138551	-0.865476	-1.19564	-1.13688	-1.32396	0.701288	7.13714e-05	4.26338e-06	0.000262763	0.000597
109	ENSMUSG00000087516	9.893	Gm2301	-0.973387		-1.33486		0.863855	0.927518				-0.509244	-0.451588	-0.296356	-0.973387	-0.968492	0.356369	0.456893	0.356477	0.00394208	0.000274137	-0.875847	-1.03293	-1.44018	-1.33486	-1.31317	0.000135778	7.59902e-06	8.19658e-08	7.18142e-05	0.000172559
110	ENSMUSG00000036006	38.132	Fam65b	-1.22514		-1.07809		0.954821	0.919413				0.398557	0.166215	-0.362549	-1.22514	-1.19321	0.356311	0.736905	0.0567113	4.95113e-08	2.30398e-10	-0.274822	-0.730122	-0.768586	-1.07809	-1.0203	0.130597	3.00757e-06	3.58847e-06	4.75992e-08	3.4396e-06
111	ENSMUSG00000052229	6.525	Gpr17	-1.12789		-1.15311		0.962555	0.928477				-0.487416	-0.304577	-0.882888	-1.12789	-1.61008	0.259695	0.553142	0.00026253	4.70133e-05	5.7457e-12	-0.788285	-0.922505	-1.30724	-1.15311	-1.2043	3.58493e-05	1.9609e-06	1.25044e-09	3.79692e-06	2.8278e-05
112	ENSMUSG00000059187	4.3115	Fam19a1	-1.13371		-1.14718		0.96569	0.907945				0.0663305	0.102953	0.1468	-1.13371	-1.48646	0.954161	0.919282	0.664357	0.000331431	1.72415e-07	-0.947712	-1.11751	-1.30807	-1.14718	-1.44206	0.00111713	6.98823e-06	1.78641e-06	0.00166647	0.00035994
113	ENSMUSG00000014846	225.11	Tppp3	-0.947297		-1.32581		0.90229	0.962163				-0.181268	-0.398731	-0.785532	-0.947297	-1.0317	0.698626	0.316164	0.000118975	8.85183e-05	3.06297e-07	-0.330632	-0.991494	-1.45545	-1.32581	-1.36732	0.0764216	1.37925e-08	2.51442e-14	4.44744e-11	1.25545e-10
114	ENSMUSG00000007440	4.288	Pcdha2	-0.931707		-1.34083		0.9858	0.894141				-0.0682306	-0.246092	-0.581806	-0.931707	-1.33539	0.92394	0.664231	0.0151423	0.000694537	9.11471e-09	-0.810363	-1.21937	-1.22659	-1.34083	-1.75704	0.000113934	2.12052e-10	2.9175e-09	1.87535e-07	2.98293e-08
115	ENSMUSG00000043003	9.843	Rasef	-1.38204		-0.876928		0.902351	0.881564				-0.489129	-0.533477	-0.717736	-1.38204	-1.15617	0.225265	0.151303	0.000447283	1.39713e-08	8.88392e-10	-0.281848	-0.521587	-0.952802	-0.876928	-0.725239	0.100304	0.000688456	1.04799e-07	6.68107e-06	0.000754666
116	ENSMUSG00000091898	26.672	Tnnc1	-1.04017		-1.21198		0.912977	0.891703				-0.530023	-0.695649	-0.755164	-1.04017	-0.983536	0.345559	0.296333	0.0258071	0.00557818	0.000864318	-0.122927	-0.416628	-0.677578	-1.21198	-1.03141	0.643836	0.0742446	0.0112424	6.6401e-05	0.00311659
117	ENSMUSG00000017309	6.29	Cd300lg	-1.4247		-0.819544		0.889073	0.948749				-0.0802601	-0.382542	-0.781289	-1.4247	-1.18387	0.91581	0.371157	0.00046186	6.11438e-08	5.58852e-09	-0.469252	-0.539054	-0.931311	-0.819544	-0.951191	0.0347097	0.000610455	2.24824e-07	0.000128973	7.16183e-05
118	ENSMUSG00000021314	7.436	Amph	-1.13107		-1.10128		0.964431	0.983582				-0.0551616	-0.479726	-0.351266	-1.13107	-1.45348	0.930444	0.130614	0.0729278	2.08477e-07	1.17518e-13	-0.403305	-0.853064	-1.24833	-1.10128	-1.49559	0.0174197	7.80486e-09	2.72495e-12	1.11436e-08	4.53186e-10
119	ENSMUSG00000068522	6.7915	Aard	-1.33121		-0.89555		0.95844	0.963361				0.546382	0.0528456	-0.444221	-1.33121	-1.45527	0.429866	0.961659	0.107823	5.43192e-05	1.9348e-07	-0.296737	-0.744927	-0.854423	-0.89555	-1.17512	0.370209	0.000554276	0.000259745	0.00066699	0.00032726
120	ENSMUSG00000035000	54.662	Dpp4	-1.39833		-0.827195		0.91521	0.962467				0.137961	-0.299788	-0.66637	-1.39833	-1.25776	0.837082	0.592472	0.00630212	1.75075e-06	1.54993e-07	-0.473971	-0.752212	-0.908611	-0.827195	-0.908063	0.032904	0.000148678	8.49162e-06	0.000287369	0.000220494
121	ENSMUSG00000001444	1.1785	Tbx21	-1.1618		-1.04795		0.941091	0.99629				0.829942	0.349492	-0.0228946	-1.1618	-1.02618	0.386822	0.73262	0.963273	0.0156445	0.01073	0.102327	-0.460934	-0.945371	-1.04795	-1.18362	0.824977	0.125888	0.00523775	0.0143649	0.0199162
122	ENSMUSG00000033327	29.671	Tnxb	-1.02507		-1.16444		0.936146	0.98742				-0.199135	-0.21622	-0.913458	-1.02507	-1.45432	0.773798	0.794672	0.00145357	0.00270177	4.11995e-07	-0.419882	-0.859502	-1.24055	-1.16444	-1.55003	0.117294	0.000262818	3.15808e-07	1.23756e-05	9.41124e-08
123	ENSMUSG00000020577	123.322	Tspan13	-1.13795		-1.04037		0.958222	0.963121				0.253377	-0.184578	-0.397702	-1.13795	-1.22421	0.612462	0.772952	0.0895209	2.67594e-05	6.71283e-08	-0.541796	-0.963593	-1.10082	-1.04037	-1.19221	0.00800212	4.72252e-07	1.84671e-08	1.10576e-06	2.05403e-07
124	ENSMUSG00000031748	16.527	Gnao1	-1.26654		-0.883228		0.932706	0.874662				-0.158411	-0.216969	-0.812743	-1.26654	-1.26065	0.688803	0.585951	7.45282e-06	6.42204e-08	3.43105e-11	-0.626448	-0.75673	-0.9859	-0.883228	-1.33576	2.01384e-05	7.13872e-08	1.14687e-09	1.29497e-06	4.87089e-09
125	ENSMUSG00000001334	5.476	Fndc5	-1.22053		-0.924596		0.871031	0.887256				-0.508557	-0.552867	-0.837274	-1.22053	-1.02964	0.325282	0.379993	0.00581238	0.000786618	0.000185233	-0.150874	-0.293266	-0.536403	-0.924596	-0.827929	0.524406	0.182984	0.027296	0.000972927	0.0100092
126	ENSMUSG00000040537	6.577	Adam22	-1.18048		-0.917439		0.913269	0.970302				-0.411876	-0.339065	-0.870226	-1.18048	-1.1601	0.253664	0.372466	5.40682e-06	1.0213e-07	6.59324e-11	-0.646315	-0.711376	-0.871944	-0.917439	-0.97618	2.70083e-05	1.52429e-06	6.67763e-08	1.10939e-06	5.31361e-06
127	ENSMUSG00000034488	9.4	Edil3	-1.16873		-0.909468		0.946406	0.945872				0.293966	-0.179343	-0.243101	-1.16873	-1.15936	0.608189	0.760831	0.285266	2.75593e-06	9.02134e-09	-0.362362	-0.845922	-0.899975	-0.909468	-1.13983	0.119726	1.41019e-06	2.05599e-06	3.16043e-05	7.1433e-06
128	ENSMUSG00000037801	1.436	Iqch	-1.11538		-0.951693		0.936133	0.915844				-0.546764	-0.70679	-0.511243	-1.11538	-1.6904	0.452086	0.409188	0.232974	0.0235127	2.77644e-05	-0.699352	-0.770968	-1.14919	-0.951693	-1.16574	0.0206465	0.0170991	0.00216603	0.0426543	0.0322789
129	ENSMUSG00000045954	309.103	Sdpr	-1.23179		-0.823888		0.947736	0.895503				0.0164067	-0.485823	-0.510192	-1.23179	-1.33794	0.981621	0.28235	0.0331591	1.45185e-05	2.34653e-08	-0.494102	-0.762082	-0.74896	-0.823888	-1.05222	0.0174425	0.000106237	0.000114399	0.000112787	3.1319e-06
130	ENSMUSG00000079363	26.0725	Gbp4	-1.31057		-0.743408		0.932281	0.963975				0.492827	0.141164	-0.506255	-1.31057	-1.23164	0.578617	0.912991	0.185094	0.00273153	0.000375284	0.245222	-0.499427	-0.741749	-0.743408	-0.843558	0.526174	0.1066	0.0194586	0.0487452	0.0432003
131	ENSMUSG00000042066	72.4	Tmcc2	-0.99081		-1.05539		0.968851	0.971075				0.0788719	-0.197795	-0.5448	-0.99081	-1.18989	0.872722	0.643166	0.00211793	3.35402e-06	9.69653e-11	-0.432996	-0.647397	-0.951539	-1.05539	-1.29127	0.00629143	9.374e-06	1.00281e-09	1.10128e-09	1.77705e-11
132	ENSMUSG00000046080	30.643	Clec9a	-0.942191		-1.0901		0.968387	0.961092				-0.0205668	-0.215344	-0.589551	-0.942191	-1.13983	0.974497	0.663265	0.0034356	5.28681e-05	8.34719e-09	-0.720905	-0.932778	-1.00516	-1.0901	-1.07435	9.17662e-05	5.15926e-08	2.04907e-08	1.35161e-07	2.15958e-06
133	ENSMUSG00000054006	2.807	D630008O14Rik	-0.813162		-1.19869		0.850499	0.939322				-0.542715	0.0147242	-0.0673527	-0.813162	-1.31488	0.495221	0.991776	0.878951	0.0258614	1.19514e-05	-0.121204	-0.813944	-0.949793	-1.19869	-1.75279	0.734645	0.00454258	0.00262271	0.00471185	0.00253887
134	ENSMUSG00000090369	2.727	4933411K16Rik	-0.940186		-1.06607		0.986808	0.873654				-0.282379	-0.148445	-0.527541	-0.940186	-1.25053	0.714816	0.900333	0.248571	0.0386169	0.000319632	-0.732361	-0.738418	-1.27753	-1.06607	-1.17417	0.00208241	0.00825996	2.47897e-05	0.00595212	0.00791854
135	ENSMUSG00000024232	4.963	Bambi	-1.00876		-0.993147		0.914983	0.9565				-0.126804	-0.492172	-0.634165	-1.00876	-1.02197	0.77977	0.0593863	0.000103632	9.69604e-08	3.99274e-11	-0.433711	-0.756879	-0.83811	-0.993147	-0.988713	0.00311961	1.34043e-09	2.53883e-09	7.68049e-10	4.21332e-08
136	ENSMUSG00000022987	8.7605	Zfp641	-1.08797		-0.892687		0.866562	0.968486				-0.176359	-0.129435	-0.675316	-1.08797	-0.887805	0.622767	0.771737	4.3654e-05	1.35392e-08	5.33653e-09	-0.604195	-0.824028	-0.997811	-0.892687	-1.08277	9.22805e-06	3.09802e-10	6.16541e-12	4.50245e-08	1.40833e-08
137	ENSMUSG00000048852	3.741	Gm12185	-1.22387		-0.743423		0.873665	0.921883				0.542232	0.119141	-0.634269	-1.22387	-1.02076	0.424216	0.900676	0.0182918	0.00012922	9.13815e-06	0.746917	-0.329557	-0.879984	-0.743423	-0.625389	0.00230063	0.133527	0.000475463	0.0148306	0.0905278
138	ENSMUSG00000033082	77.608	Clec1a	-0.996075		-0.94781		0.936341	0.876235				0.194263	-0.203779	-0.449286	-0.996075	-1.01313	0.692151	0.710953	0.0369623	7.60845e-05	1.19078e-06	-0.510667	-0.8642	-0.859318	-0.94781	-0.901332	0.0072316	1.11121e-06	1.41069e-06	1.99062e-06	1.9646e-05
139	ENSMUSG00000029669	70.128	Tspan12	-1.09987		-0.838357		0.8927	0.96422				0.189838	-0.309419	-0.298894	-1.09987	-0.929683	0.619258	0.324365	0.0694879	1.75303e-08	4.38329e-09	-0.320602	-0.711201	-0.791437	-0.838357	-0.91964	0.0318451	1.09307e-07	1.4066e-08	8.35088e-08	8.59179e-08
140	ENSMUSG00000022376	16.385	Adcy8	-0.962425		-0.949085		0.902928	0.915782				0.392819	-0.291968	-0.449904	-0.962425	-1.08437	0.401617	0.5693	0.0592227	0.000343944	1.79836e-06	-0.562739	-0.936546	-1.1133	-0.949085	-1.07108	0.0057303	3.81093e-07	1.63977e-08	1.70409e-05	1.14097e-05
141	ENSMUSG00000057722	71.906	Lepr	-1.18523		-0.709791		0.93597	0.949899				0.105548	-0.195879	-0.470762	-1.18523	-1.07894	0.817079	0.64443	0.00749859	3.76127e-08	1.47117e-09	-0.385679	-0.530627	-0.86738	-0.709791	-0.825981	0.014481	0.000215963	9.87173e-09	1.39353e-05	3.02156e-06
142	ENSMUSG00000020787	3.1	P2rx1	-1.06969		-0.824869		0.928673	0.899612				-0.207422	0.232437	-0.247783	-1.06969	-1.10453	0.753302	0.727158	0.377145	0.000200366	6.75668e-06	-0.36583	-0.484563	-1.25853	-0.824869	-1.3234	0.0742924	0.00930653	3.46633e-08	0.000916684	7.31384e-06
143	ENSMUSG00000046314	24.745	Stxbp6	-1.06582		-0.822482		0.915321	0.968339				0.212493	-0.0314323	-0.516545	-1.06582	-0.954547	0.580766	0.962014	0.00138546	3.58195e-08	1.75883e-09	-0.372415	-0.693037	-0.90002	-0.822482	-1.13941	0.0116024	1.75291e-07	7.30007e-10	5.77262e-07	3.77219e-09
144	ENSMUSG00000041361	98.076	Myzap	-0.969945		-0.9057		0.92017	0.940875				-0.0232679	-0.336142	-0.468728	-0.969945	-0.896679	0.963081	0.280709	0.00415894	8.70787e-07	3.57602e-08	-0.383364	-0.721781	-0.74141	-0.9057	-1.02386	0.00870124	1.54516e-07	9.31848e-08	7.27713e-09	1.78587e-09
145	ENSMUSG00000036585	83.759	Fgf1	-1.08809		-0.780346		0.922819	0.89074				0.00878607	-0.392152	-0.689846	-1.08809	-1.14802	0.988632	0.308814	0.000512487	5.17894e-06	1.00408e-08	-0.595769	-0.808122	-0.808588	-0.780346	-0.899961	0.00077033	1.22581e-06	1.16238e-06	1.93372e-05	3.73447e-06
146	ENSMUSG00000087690	18.25	Gm16031	-1.0159		-0.844908		0.858188	0.889865				-0.0128869	-0.125497	-0.520036	-1.0159	-0.744456	0.986693	0.865591	0.0287459	0.000334317	0.000475958	-0.531624	-0.892004	-1.01678	-0.844908	-1.01309	0.00671828	3.13282e-06	1.3517e-06	0.000459106	0.000216251
147	ENSMUSG00000050541	1.238	Adra1b	-0.899963		-0.957016		0.912241	0.867281				-0.176264	0.454376	0.183396	-0.899963	-1.29372	0.843784	0.515175	0.655026	0.0401133	0.00114428	0.0453351	0.1131	-0.499171	-0.957016	-1.21079	0.898607	0.662031	0.0727324	0.00639097	0.00314768
148	ENSMUSG00000030134	42.743	Rasgef1a	-0.979924		-0.851665		0.94138	0.911707				0.115028	-0.289091	-0.464494	-0.979924	-1.03939	0.81304	0.457633	0.0127614	8.78761e-06	1.70679e-08	-0.35554	-0.738291	-0.985311	-0.851665	-0.854747	0.0337213	1.4847e-06	1.43111e-09	1.19802e-06	5.64789e-06
149	ENSMUSG00000081974	4.259	Gm11960	-1.01455		-0.816059		0.952362	0.968279				-0.294226	0.0147512	-0.70291	-1.01455	-1.48196	0.607984	0.988943	0.00630858	0.00131962	4.0833e-09	-0.526692	-0.706828	-0.947339	-0.816059	-0.995064	0.0162584	0.00194155	7.87483e-05	0.00644343	0.00396843
150	ENSMUSG00000097442	9.691	Gm26632	-0.930215		-0.894056		0.866788	0.879387				-0.336653	0.373658	-0.721172	-0.930215	-1.40194	0.517304	0.459205	0.00996759	0.00387381	1.20862e-08	-0.698427	-0.864601	-1.11743	-0.894056	-1.05566	0.000992169	0.000258682	5.30752e-06	0.00309699	0.00261434
151	ENSMUSG00000032946	64.102	Rasgrp2	-0.915416		-0.899299		0.959075	0.971977				-0.0035193	-0.169971	-0.666523	-0.915416	-1.22732	0.993894	0.590325	2.09588e-06	6.36638e-08	1.34312e-15	-0.425587	-0.589624	-0.948842	-0.899299	-0.929683	0.000552817	3.08339e-07	4.95225e-13	2.2532e-10	2.3081e-09
152	ENSMUSG00000071856	29.255	Mcc	-0.966935		-0.845948		0.955509	0.921823				0.0723439	-0.234643	-0.509749	-0.966935	-1.06411	0.886964	0.569878	0.00514913	8.49383e-06	6.10195e-09	-0.71816	-0.843535	-0.933715	-0.845948	-0.937267	1.17364e-05	4.65299e-08	3.09488e-09	7.2481e-07	2.8901e-07
153	ENSMUSG00000014030	16.5935	Pax5	-0.977368		-0.826392		0.959151	0.870487				0.461943	0.68923	-0.231284	-0.977368	-1.16798	0.644307	0.175032	0.513382	0.00678614	0.000448814	-0.512724	-0.693944	-1.12604	-0.826392	-1.49138	0.0934582	0.00950969	0.000253247	0.0435032	0.00141353
154	ENSMUSG00000080727	19.122	C920021L13Rik	-0.752722		-1.03802		0.984658	0.893306				-0.0442394	-0.130664	-0.430742	-0.752722	-1.32366	0.950711	0.839016	0.044101	0.00153581	2.13654e-10	-0.623192	-0.563235	-0.976918	-1.03802	-1.16561	0.00118958	0.00357177	5.96871e-06	1.25959e-05	2.02665e-05
155	ENSMUSG00000035283	20.1525	Adrb1	-0.915151		-0.872315		0.931767	0.958836				0.0939869	-0.242057	-0.465564	-0.915151	-0.919877	0.867891	0.595351	0.0240949	0.000280413	1.50582e-05	-0.411749	-0.57293	-1.01271	-0.872315	-0.967562	0.0143763	0.000170227	4.07351e-09	4.43611e-06	4.71856e-06
156	ENSMUSG00000054892	2.249	Txk	-1.05275		-0.731585		0.922386	0.877155				1.07259	0.230622	-0.0868845	-1.05275	-1.07241	0.136272	0.760257	0.810809	0.000655299	2.02369e-05	0.0176163	-0.506198	-0.797171	-0.731585	-0.579088	0.964025	0.0228378	0.00178026	0.0324627	0.156031
157	ENSMUSG00000074771	2.051	Ankef1	-1.05654		-0.718476		0.879373	0.903187				-0.41698	0.0570629	-0.563577	-1.05654	-1.05021	0.49174	0.966606	0.0946895	0.00407205	0.000533612	-0.407177	-0.513188	-0.607425	-0.718476	-0.910882	0.103056	0.0475288	0.0335717	0.0255467	0.0241275
158	ENSMUSG00000096967	13.815	Gm26621	-0.841875		-0.928809		0.980322	0.903837				-0.295969	-0.149932	-0.322359	-0.841875	-1.15863	0.449719	0.752299	0.0688512	1.01592e-05	7.00803e-12	-0.672452	-0.877365	-0.982006	-0.928809	-0.921246	3.24209e-05	1.87327e-08	3.04699e-09	8.89354e-07	9.88936e-06
159	ENSMUSG00000028024	70.895	Enpep	-1.02741		-0.738199		0.909546	0.944775				0.193583	-0.40994	-0.511257	-1.02741	-1.11941	0.767502	0.459064	0.0565098	0.000940813	1.18617e-05	-0.181394	-0.599998	-0.888818	-0.738199	-0.804525	0.498232	0.00532625	4.57194e-05	0.00234143	0.00195719
160	ENSMUSG00000024948	108.188	Map4k2	-0.875671		-0.885708		0.932557	0.979731				-0.0707079	-0.316233	-0.596938	-0.875671	-0.938861	0.836537	0.174816	4.81595e-06	3.23331e-08	4.49252e-12	-0.594132	-0.728851	-0.852492	-0.885708	-0.873767	4.99891e-07	1.38215e-10	5.57737e-13	5.88567e-12	1.25545e-10
161	ENSMUSG00000017978	22.498	Cadps2	-0.991867		-0.75981		0.942381	0.851124				-0.0858627	-0.329206	-0.44854	-0.991867	-0.939677	0.822599	0.199783	0.00134902	4.8081e-09	2.3981e-11	-0.524318	-0.719107	-0.890718	-0.75981	-0.768167	2.65531e-05	1.52774e-09	5.89296e-12	6.18428e-08	5.68704e-07
162	ENSMUSG00000097705	7.11	Gm26740	-1.06737		-0.670585		0.971165	0.853657				0.313447	0.233435	-0.0645037	-1.06737	-1.07065	0.592569	0.616193	0.795297	2.10094e-06	4.07146e-09	-0.214378	-0.574541	-0.50489	-0.670585	-1.01463	0.324637	0.000938773	0.00884673	0.00481197	0.000341532
163	ENSMUSG00000024990	11.5275	Rbp4	-1.11489		-0.62059		0.932545	0.876588				-0.532359	-0.312108	-0.437856	-1.11489	-1.15706	0.33762	0.697971	0.232417	0.00398129	0.00014788	-0.223318	-0.167745	-0.832754	-0.62059	-0.815979	0.286864	0.474711	0.00102644	0.0349144	0.0176231
164	ENSMUSG00000097300	7.252	Gm26835	-1.14934		-0.542983		0.988151	0.855851				0.0187105	0.278033	-0.212324	-1.14934	-1.70902	0.977067	0.534411	0.347652	3.62377e-06	1.18002e-14	-0.257929	-0.651781	-0.897914	-0.542983	-1.04596	0.15357	0.000336282	7.24481e-06	0.0300815	0.000314779
165	ENSMUSG00000030149	11.506	Klrk1	-0.893017		-0.763989		0.985365	0.990433				0.675814	0.456379	-0.0709694	-0.893017	-1.17738	0.274417	0.259567	0.790991	0.000106928	6.16252e-09	0.468481	-0.108554	-0.689109	-0.763989	-0.811981	0.0515241	0.577048	0.000496109	0.00346068	0.00744572
166	ENSMUSG00000047854	5.2145	Stx19	-0.99548		-0.659446		0.952974	0.862231				-0.195229	-0.448141	-0.521963	-0.99548	-1.01141	0.696745	0.256735	0.0161848	2.14833e-05	2.21023e-08	-0.0885088	-0.54378	-0.815092	-0.659446	-0.596118	0.662916	0.000376178	4.78367e-06	0.00122579	0.0117415
167	ENSMUSG00000019817	17.582	Plagl1	-0.819329		-0.828289		0.984607	0.87315				-0.284754	-0.193223	-0.423268	-0.819329	-0.946192	0.378507	0.606043	0.0112592	1.59867e-05	2.70717e-09	-0.544365	-0.563819	-0.783751	-0.828289	-1.12127	7.59268e-05	7.04406e-06	1.55373e-08	3.40543e-07	3.45663e-09
168	ENSMUSG00000003379	26.5595	Cd79a	-0.982651		-0.663808		0.948087	0.924371				0.731512	0.253529	-0.277373	-0.982651	-1.10727	0.476473	0.708983	0.371627	0.00266649	2.87955e-05	-0.296331	-0.525765	-0.982373	-0.663808	-1.01811	0.502553	0.0278132	0.000262149	0.0414314	0.00980843
169	ENSMUSG00000071068	3.394	Treml2	-0.797827		-0.846379		0.900859	0.856882				0.33406	0.238913	-0.512712	-0.797827	-0.846398	0.614702	0.658789	0.0241629	0.000731641	1.369e-05	0.073803	-0.206403	-0.270372	-0.846379	-0.935394	0.797081	0.269531	0.203256	0.000408787	0.000811505
170	ENSMUSG00000097857	7.036	Gm26603	-0.902136		-0.711363		0.984155	0.969859				-0.016344	0.191709	-0.186868	-0.902136	-1.19886	0.983352	0.783721	0.512302	0.00134993	4.17805e-08	-0.165365	-0.318935	-0.620494	-0.711363	-0.887183	0.481214	0.144812	0.00525954	0.0145207	0.00960683
171	ENSMUSG00000050709	4.763	4932442E05Rik	-0.671084		-0.940714		0.935846	0.860528				-0.120278	0.301157	-0.187908	-0.671084	-0.924971	0.841236	0.497281	0.429711	0.0017643	6.64496e-07	-0.760734	-0.863606	-1.01888	-0.940714	-0.921004	9.64068e-05	9.80627e-07	3.17665e-07	3.84798e-05	0.00038273
172	ENSMUSG00000020467	77.424	Efemp1	-0.89511		-0.716337		0.931849	0.891593				0.018431	-0.342105	-0.643262	-0.89511	-1.09637	0.974497	0.35508	0.000557281	4.29088e-05	3.90388e-09	-0.162425	-0.625061	-0.560394	-0.716337	-0.770623	0.381618	3.63848e-05	0.000268708	3.62389e-05	4.12936e-05
173	ENSMUSG00000041731	30.31	Pgm5	-0.669165		-0.934595		0.978854	0.91746				-0.109324	-0.147404	-0.385789	-0.669165	-0.753605	0.77977	0.696141	0.0102553	8.31732e-05	1.61191e-07	-0.632136	-0.614506	-0.95199	-0.934595	-1.04655	3.9724e-06	3.16264e-07	2.7254e-12	1.16983e-09	1.28378e-09
174	ENSMUSG00000037005	4.3085	Xpnpep2	-0.851408		-0.740231		0.993806	0.885995				0.12026	0.241162	-0.101667	-0.851408	-1.32929	0.878192	0.670172	0.716945	0.00113862	6.99398e-09	-0.252302	-0.431655	-0.761823	-0.740231	-1.37753	0.305698	0.012306	0.000161231	0.00228315	4.51126e-06
175	ENSMUSG00000039166	40.494	Akap7	-0.822696		-0.713108		0.856657	0.885192				-0.0981898	-0.0415433	-0.236513	-0.822696	-0.555548	0.770182	0.926569	0.0661321	1.71573e-08	1.4053e-06	-0.351182	-0.617041	-0.650656	-0.713108	-0.649135	0.00141105	3.07358e-09	3.82282e-09	8.7843e-09	1.15542e-06
176	ENSMUSG00000024479	187.502	Mal2	-0.970172		-0.550361		0.886617	0.954665				0.16075	-0.269057	-0.46016	-0.970172	-0.850466	0.665295	0.445795	0.00652916	2.08624e-06	4.54111e-07	-0.388594	-0.464133	-0.512321	-0.550361	-0.624841	0.00935596	0.00083198	0.000209556	0.00032544	0.000108342
177	ENSMUSG00000050350	10.897	Gpr18	-0.884844		-0.63251		0.978665	0.855477				0.315375	0.377226	-0.207591	-0.884844	-1.07281	0.579597	0.264839	0.311553	1.92562e-05	1.66677e-09	-0.403287	-0.451737	-0.510044	-0.63251	-0.575493	0.0553664	0.00424978	0.00534559	0.00416841	0.0232455
178	ENSMUSG00000006344	3.8665	Ggt5	-0.774004		-0.742647		0.944671	0.851756				0.316397	-0.0559581	-0.364374	-0.774004	-0.911454	0.535212	0.941262	0.108871	0.0014081	2.17263e-06	0.00358816	-0.52591	-0.558822	-0.742647	-0.555883	0.988991	0.000604671	0.00142396	0.000104646	0.0119995
179	ENSMUSG00000020847	9.578	Rph3al	-0.832326		-0.671866		0.891115	0.85146				0.118564	-0.0349113	-0.491606	-0.832326	-0.735649	0.799257	0.963311	0.00825775	0.000270543	3.48824e-05	-0.539817	-0.521256	-0.802579	-0.671866	-0.914646	0.000321352	0.00026753	7.15524e-07	0.000111248	5.64449e-06
180	ENSMUSG00000097507	3.212	Gm26538	-0.862441		-0.640276		0.867663	0.970752				-0.175029	0.153689	-0.20901	-0.862441	-0.67812	0.8028	0.827885	0.450263	0.000715597	0.00049965	-0.373391	-0.582842	-0.722891	-0.640276	-0.799855	0.0888209	0.00773085	0.00111239	0.0236378	0.0183115
181	ENSMUSG00000074497	6.958	A430078G23Rik	-0.81913		-0.683215		0.949163	0.851374				0.0709014	0.295125	-0.332369	-0.81913	-0.924376	0.932605	0.479047	0.115343	0.000401568	4.06624e-06	-0.431741	-0.789029	-0.841963	-0.683215	-0.924365	0.0265915	7.14398e-06	2.9571e-05	0.00653351	0.00215998
182	ENSMUSG00000087014	1.9735	Gm16364	-0.839329		-0.661539		0.979366	0.967837				0.0453538	0.0585075	-0.406701	-0.839329	-1.0386	0.960806	0.957856	0.176792	0.0151129	3.58981e-05	-0.148489	-0.506905	-0.877136	-0.661539	-1.01429	0.573004	0.0244357	0.000271874	0.0298024	0.00399374
183	ENSMUSG00000030165	13.161	Klrd1	-0.855909		-0.643576		0.884326	0.988994				0.86342	0.154078	0.206741	-0.855909	-0.628207	0.20075	0.811111	0.392181	0.000169561	0.000535042	0.335996	-0.0384851	-0.56954	-0.643576	-0.70268	0.202243	0.857488	0.00983325	0.0202118	0.0176718
184	ENSMUSG00000028476	19.752	Reck	-0.669125		-0.829215		0.870528	0.911318				0.243307	-0.117066	-0.512096	-0.669125	-0.752122	0.430728	0.783592	0.000653355	0.000113272	1.78536e-07	-0.576668	-0.815152	-0.816622	-0.829215	-0.877512	2.1178e-05	2.04118e-10	6.02201e-10	1.93267e-08	5.19553e-08
185	ENSMUSG00000028937	37.7435	Acot7	-0.885672		-0.600916		0.928217	0.991272				0.245476	-0.275257	-0.615321	-0.885672	-1.25559	0.63322	0.559496	0.00384499	0.000507569	2.0691e-08	0.226273	-0.0724329	-0.54598	-0.600916	-0.78872	0.255399	0.694065	0.00154111	0.00239028	0.000313379
186	ENSMUSG00000047757	4.3975	Fancb	-0.693245		-0.775049		0.921567	0.928164				0.189735	-0.274643	-0.282748	-0.693245	-0.828609	0.731978	0.48349	0.122606	0.000209278	4.02391e-07	-0.181867	-0.527781	-0.669958	-0.775049	-0.666468	0.40363	0.000612779	0.000214717	0.000147587	0.0076011
187	ENSMUSG00000062995	36.351	Ica1	-0.788564		-0.679031		0.909215	0.905091				0.0765241	-0.164117	-0.268766	-0.788564	-0.653768	0.803649	0.490196	0.018645	2.0807e-09	5.50596e-10	-0.353982	-0.521155	-0.686472	-0.679031	-0.60241	0.000333875	1.21861e-08	2.82223e-11	2.56217e-09	1.97372e-06
188	ENSMUSG00000038267	26.9055	Slc22a23	-0.905257		-0.560921		0.855308	0.975043				0.103669	-0.249326	-0.529453	-0.905257	-0.756214	0.809508	0.476731	0.00151959	5.00724e-06	2.23386e-06	-0.263214	-0.386268	-0.577695	-0.560921	-0.734754	0.0783503	0.00346116	2.1917e-05	0.000274901	1.14097e-05
189	ENSMUSG00000015316	2.8475	Slamf1	-0.830172		-0.635429		0.92148	0.910947				0.050156	0.131507	-0.393354	-0.830172	-0.761631	0.963867	0.897213	0.180831	0.00330049	0.000317579	-0.156793	-0.689876	-0.932024	-0.635429	-1.02679	0.624156	0.00138382	0.000121238	0.0354387	0.00263524
190	ENSMUSG00000042942	3.486	Greb1l	-0.842301		-0.613175		0.876151	0.976712				-0.130226	-0.0489743	-0.678627	-0.842301	-0.866713	0.784289	0.942942	0.000316736	2.9637e-05	3.84454e-08	-0.427942	-0.489028	-0.646956	-0.613175	-0.658514	0.00466879	0.0013604	0.000119719	0.00218591	0.00575029
191	ENSMUSG00000050069	26.091	Grem2	-0.814549		-0.632394		0.902805	0.884972				0.0202407	-0.296631	-0.397676	-0.814549	-0.743509	0.97172	0.384562	0.0212314	3.38903e-05	4.29503e-06	-0.117231	-0.573402	-0.915561	-0.632394	-0.726679	0.493333	2.3192e-05	5.59291e-10	6.95984e-05	3.04905e-05
192	ENSMUSG00000010051	16.2155	Hyal1	-0.825037		-0.617407		0.952141	0.989826				0.0781204	-0.195163	-0.442745	-0.825037	-0.910181	0.908597	0.752299	0.055729	0.00166082	1.37927e-05	-0.00727577	-0.392646	-0.741912	-0.617407	-0.822656	0.980519	0.0190181	3.42563e-05	0.00323954	0.000540557
193	ENSMUSG00000071708	15.673	Sms	-0.792256		-0.614844		0.925131	0.965174				-0.319416	-0.0650774	-0.416016	-0.792256	-0.825897	0.306934	0.893348	0.00320071	4.03631e-07	1.14244e-10	-0.351772	-0.576036	-0.65672	-0.614844	-0.716115	0.00378086	3.6562e-07	2.59155e-07	2.75751e-05	1.76338e-05
194	ENSMUSG00000032186	20.772	Tmod2	-0.81944		-0.574518		0.960527	0.934079				0.248568	0.0237557	-0.15069	-0.81944	-0.803862	0.356225	0.966606	0.310244	6.95357e-07	4.93328e-09	-0.255116	-0.562798	-0.598537	-0.574518	-0.697924	0.0407034	8.32268e-07	2.97466e-07	9.39564e-06	7.92875e-07
195	ENSMUSG00000005360	23.361	Slc1a3	-0.490658		-0.891737		0.912903	0.918659				0.398217	0.0368375	-0.21443	-0.490658	-0.574293	0.201203	0.951149	0.188238	0.00487432	5.28772e-05	-0.262361	-0.497073	-0.648336	-0.891737	-0.772329	0.0677085	5.47433e-05	9.187e-07	8.048e-09	4.37942e-06
196	ENSMUSG00000023927	22.493	Satb1	-0.814104		-0.561919		0.921233	0.917023				0.387967	0.0795154	-0.253522	-0.814104	-0.719853	0.17662	0.838262	0.0582269	5.08981e-08	4.50382e-09	-0.195504	-0.538334	-0.546221	-0.561919	-0.636234	0.110218	4.39455e-07	1.26986e-06	4.0149e-05	4.17908e-05
197	ENSMUSG00000060002	61.169	Chpt1	-0.789191		-0.586364		0.854622	0.976845				0.0142449	-0.197374	-0.36601	-0.789191	-0.580671	0.97172	0.457084	0.00381093	2.61418e-07	2.61578e-06	-0.385601	-0.508305	-0.576004	-0.586364	-0.588419	0.000619323	1.35409e-06	7.54968e-08	6.51128e-07	2.53912e-06
198	ENSMUSG00000071103	7.8655	1700029J07Rik	-0.717537		-0.650405		0.89194	0.915231				-0.205523	-0.15069	-0.366266	-0.717537	-0.583786	0.696745	0.845377	0.159041	0.00612966	0.00363313	-0.305848	-0.360706	-0.572194	-0.650405	-0.581417	0.0980705	0.0538373	0.00584292	0.00661031	0.038438
199	ENSMUSG00000053835	21.4095	H2-T24	-0.723776		-0.624567		0.945175	0.959599				0.320214	-0.131203	-0.420085	-0.723776	-1.08461	0.43589	0.811111	0.0212142	0.000383777	1.15961e-09	0.158125	-0.384018	-0.501614	-0.624567	-0.658016	0.366407	0.00804382	0.00140142	0.000493732	0.00120246
200	ENSMUSG00000025742	23.64	Prps2	-0.813759		-0.459744		0.867731	0.882205				-0.172148	-0.347202	-0.610242	-0.813759	-0.744747	0.623552	0.213717	4.87079e-05	2.62445e-06	1.47619e-07	-0.212799	-0.502031	-0.592477	-0.459744	-0.585789	0.117653	1.79456e-05	1.4359e-06	0.000806075	9.13766e-05
201	ENSMUSG00000018983	11.577	E2f2	-0.501192		-0.767512		0.906937	0.864723				-0.328627	-0.424204	-0.417384	-0.501192	-0.820567	0.315752	0.0896577	0.0043672	0.00180467	5.17675e-09	-0.41252	-0.449091	-0.63269	-0.767512	-0.661884	0.00135798	6.53519e-05	7.4179e-07	1.58453e-07	3.20254e-05
202	ENSMUSG00000029298	36.659	Gbp9	-0.792779		-0.462106		0.866919	0.935372				0.27988	0.0380536	-0.0797202	-0.792779	-0.48915	0.495221	0.96155	0.72315	0.000282219	0.00541244	0.404069	-0.295431	-0.422464	-0.462106	-0.495333	0.0164926	0.055997	0.00702895	0.0111794	0.013514
203	ENSMUSG00000060771	10.6115	Tsga10	-0.660175		-0.58822		0.957797	0.868399				-0.266921	-0.0256206	-0.3716	-0.660175	-0.973506	0.529438	0.975333	0.0846817	0.00305143	1.85746e-07	-0.511296	-0.558828	-0.580778	-0.58822	-0.686629	0.00208878	0.000893751	0.00211838	0.00850947	0.00844347
204	ENSMUSG00000024451	48.11	Arap3	-0.565328		-0.636986		0.901335	0.981039				0.0615653	-0.24177	-0.456368	-0.565328	-0.743243	0.861965	0.356287	0.000529695	0.000280638	1.69985e-08	-0.341692	-0.535188	-0.644337	-0.636986	-0.663467	0.00363683	1.17627e-06	1.08141e-08	2.11984e-07	3.49098e-07
205	ENSMUSG00000020212	6.1255	Mdm1	-0.44159		-0.721509		0.867555	0.870042				-0.0576338	-0.0199769	-0.0852486	-0.44159	-0.311001	0.918361	0.977524	0.686062	0.0202868	0.0467962	-0.0876712	-0.316309	-0.727888	-0.721509	-0.513603	0.607664	0.0225767	5.9559e-06	7.58592e-05	0.0170717
206	ENSMUSG00000021638	61.508	Ocln	-0.645368		-0.512586		0.912401	0.943681				0.208099	-0.048174	0.0799463	-0.645368	-0.569917	0.522889	0.928815	0.646488	0.000157296	3.87632e-05	-0.254697	-0.362281	-0.468198	-0.512586	-0.463103	0.0635586	0.0022249	0.000147758	0.000238969	0.00235084
207	ENSMUSG00000019966	76.569	Kitl	-0.580138		-0.569163		0.939053	0.901541				0.369837	-0.0449573	-0.00408089	-0.580138	-0.661983	0.165327	0.934556	0.983413	0.000956427	5.14155e-06	-0.295384	-0.393074	-0.46274	-0.569163	-0.725029	0.0251984	0.00111738	0.00012652	2.16642e-05	4.53093e-07
208	ENSMUSG00000079505	1.682	Gm11131	-0.61784		-0.529516		0.897226	0.910811				0.0892817	0.251607	-0.325227	-0.61784	-0.594864	0.90664	0.638214	0.163079	0.0106201	0.00263531	0.153041	-0.27742	-0.392129	-0.529516	-0.397903	0.475614	0.113666	0.0453779	0.0179566	0.152543
209	ENSMUSG00000001943	24.3	Vsig2	-0.530428		-0.595853		0.98886	0.923688				-0.0200392	-0.17161	-0.214159	-0.530428	-0.765506	0.970496	0.667676	0.219982	0.00489046	7.50898e-07	-0.297385	-0.289679	-0.591769	-0.595853	-0.671458	0.0307746	0.0234496	4.91849e-05	0.000229927	0.000436952
210	ENSMUSG00000026784	13.52	Pdss1	-0.559582		-0.519263		0.952433	0.933924				0.126267	0.00321045	-0.286618	-0.559582	-0.617029	0.828494	0.997062	0.153995	0.00647481	5.41529e-05	-0.184817	-0.353512	-0.40635	-0.519263	-0.657662	0.331422	0.0245115	0.0189877	0.0138033	0.0079123
211	ENSMUSG00000041673	7.05	Lrrc18	-0.543462		-0.534785		0.966355	0.912881				-0.0294174	0.0168631	-0.206318	-0.543462	-0.557972	0.96855	0.982299	0.308246	0.0062888	0.000473389	-0.259575	-0.351745	-0.458556	-0.534785	-0.722704	0.144767	0.0253897	0.0110149	0.0158765	0.00434037
212	ENSMUSG00000025078	29.6875	Nhlrc2	-0.593749		-0.481612		0.936086	0.953738				0.295123	-0.0507777	-0.244383	-0.593749	-0.685148	0.308452	0.923932	0.104736	0.000488178	1.1397e-06	-0.216927	-0.428257	-0.617605	-0.481612	-0.629822	0.109369	0.000272021	5.05158e-07	0.000418726	2.05369e-05
213	ENSMUSG00000060227	110.007	Casc4	-0.637206		-0.418775		0.870912	0.856075				0.322052	-0.0397926	-0.279895	-0.637206	-0.541299	0.345742	0.954657	0.125303	0.00219728	0.00132822	-0.0461201	-0.460087	-0.380449	-0.418775	-0.580868	0.818143	0.00136437	0.00871114	0.0105348	0.000773524
214	ENSMUSG00000066258	35.954	Trim12a	-0.658737		-0.393845		0.917689	0.977442				0.168774	0.130288	-0.335391	-0.658737	-0.623702	0.468838	0.599151	0.00218501	7.83634e-08	1.02386e-09	-0.057725	-0.288314	-0.36629	-0.393845	-0.434365	0.585542	0.000619075	5.75448e-05	0.000262763	0.000233993
215	ENSMUSG00000026222	69.154	Sp100	-0.649172		-0.394186		0.991888	0.963195				0.0537056	0.0830302	-0.213829	-0.649172	-0.834077	0.896205	0.846651	0.139881	6.05417e-05	1.84461e-09	0.254021	-0.178907	-0.286641	-0.394186	-0.416316	0.0407197	0.12376	0.0133359	0.00286286	0.00404999
216	ENSMUSG00000057914	12.403	Cacnb2	-0.402721		-0.636177		0.980617	0.924949				-0.0194289	0.0711439	-0.141199	-0.402721	-0.518338	0.965551	0.868011	0.352565	0.00735407	2.79138e-05	-0.411806	-0.447781	-0.587867	-0.636177	-0.761902	0.000501876	4.51705e-05	9.50977e-07	7.88936e-06	3.15953e-06
217	ENSMUSG00000027981	34.851	Rnpc3	-0.559516		-0.433795		0.860254	0.968387				-0.0535666	-0.030317	-0.308161	-0.559516	-0.426513	0.854355	0.934556	0.00190633	7.19908e-07	2.17374e-06	-0.328025	-0.380904	-0.457913	-0.433795	-0.445024	0.000216257	1.99412e-06	9.73165e-08	8.28341e-06	3.41581e-05
218	ENSMUSG00000039611	9.8805	Tmem246	-0.43029		-0.54546		0.919338	0.936822				-0.0529186	-0.22163	-0.255687	-0.43029	-0.445645	0.914999	0.515175	0.124535	0.0128225	0.00146947	-0.220665	-0.376677	-0.585441	-0.54546	-0.509531	0.107049	0.0008647	5.04909e-06	0.000249812	0.00290692
219	ENSMUSG00000024978	38.771	Gpam	-0.393078		-0.571233		0.964671	0.965003				-0.00247951	-0.148537	-0.182939	-0.393078	-0.457711	0.99416	0.558958	0.119462	0.00299559	2.40515e-05	-0.163167	-0.268239	-0.511247	-0.571233	-0.55771	0.115849	0.00338489	8.89259e-08	8.84927e-08	8.62409e-07
220	ENSMUSG00000079084	38.7145	Ccdc82	-0.38764		-0.567963		0.964748	0.871536				0.119164	0.00180724	-0.136235	-0.38764	-0.423151	0.541077	0.996147	0.115769	3.36765e-05	4.78586e-08	-0.257131	-0.408389	-0.499796	-0.567963	-0.460815	0.000781329	1.0009e-08	9.8784e-11	1.22679e-10	8.20472e-07
221	ENSMUSG00000031389	21.261	Arhgap4	-0.57583		-0.375537		0.993677	0.930502				0.207444	0.118554	-0.16169	-0.57583	-0.811125	0.68278	0.811885	0.385003	0.00244065	8.93455e-07	0.0890723	-0.0253905	-0.226303	-0.375537	-0.300329	0.641071	0.882784	0.142063	0.0326331	0.155746
222	ENSMUSG00000025609	145.694	Mkln1	-0.464301		-0.469327		0.962721	0.911273				0.0765137	-0.0572131	-0.0405845	-0.464301	-0.497831	0.694449	0.821598	0.688549	5.85735e-06	7.66927e-09	-0.303077	-0.439056	-0.494822	-0.469327	-0.467122	6.96037e-05	2.3452e-09	4.73209e-11	6.47406e-09	4.24366e-08
223	ENSMUSG00000051316	7.733	Taf7	-0.538369		-0.386839		0.918371	0.901703				0.147146	-0.0425137	-0.16967	-0.538369	-0.46039	0.627732	0.917867	0.156132	1.33313e-05	2.39059e-06	0.0210377	-0.217618	-0.204061	-0.386839	-0.500958	0.882201	0.0142849	0.0385261	0.000669998	7.98462e-05
224	ENSMUSG00000039347	9.807	Atp6v0e2	-0.478205		-0.442376		0.863036	0.976785				-0.0501602	-0.247163	-0.314235	-0.478205	-0.447127	0.901965	0.342836	0.0246814	0.00107873	0.000161674	0.128638	-0.207008	-0.525136	-0.442376	-0.492839	0.294591	0.034302	1.03236e-06	0.000465616	0.00043572
225	ENSMUSG00000068250	16.36	Amn1	-0.583534		-0.332895		0.895604	0.940622				0.0634945	-0.192825	-0.256405	-0.583534	-0.521965	0.869588	0.452528	0.0383348	1.27091e-05	6.31657e-07	0.0851449	-0.271936	-0.357494	-0.332895	-0.386012	0.501805	0.00477342	0.000751741	0.00739903	0.00596166
226	ENSMUSG00000043257	9.1645	Pigv	-0.469731		-0.437359		0.975891	0.858639				-0.142557	-0.107241	-0.31231	-0.469731	-0.566337	0.66806	0.784401	0.0249067	0.0013947	4.63985e-06	-0.260031	-0.38709	-0.351074	-0.437359	-0.488501	0.0243437	0.000206323	0.00234958	0.000827581	0.0013948
227	ENSMUSG00000072258	7.766	Taf1a	-0.424031		-0.428714		0.960069	0.859653				-0.119456	-0.241213	-0.192993	-0.424031	-0.517876	0.810446	0.583946	0.321679	0.0250869	0.000612839	-0.258469	-0.303858	-0.32971	-0.428714	-0.493207	0.0958764	0.0378949	0.0411744	0.0175966	0.021949
228	ENSMUSG00000029403	9.178	Cdkl2	-0.401271		-0.424355		0.859241	0.862413				-0.13228	-0.0886191	-0.049545	-0.401271	-0.346814	0.709317	0.850528	0.785274	0.0110442	0.00512697	-0.175769	-0.292797	-0.30217	-0.424355	-0.578213	0.163486	0.00967522	0.0145133	0.00315148	0.000376051
229	ENSMUSG00000059423	7.238	Zfp933	-0.502005		-0.318179		0.850453	0.963936				0.0322493	-0.0618999	-0.143589	-0.502005	-0.325052	0.940758	0.886398	0.304766	0.000294458	0.00253486	-0.168144	-0.243017	-0.283624	-0.318179	-0.306052	0.165661	0.0180465	0.00963021	0.011879	0.0340649
230	ENSMUSG00000024018	12.198	Ccdc167	-0.331695		-0.488336		0.962806	0.900544				0.0292606	0.0183933	0.0387723	-0.331695	-0.679505	0.945783	0.969862	0.808163	0.0134914	4.9312e-09	-0.265733	-0.401377	-0.525002	-0.488336	-0.452711	0.0182081	5.57003e-05	2.68666e-06	9.7423e-05	0.00165435
231	ENSMUSG00000056763	36.807	Cspp1	-0.437949		-0.379822		0.968646	0.938418				-0.114469	0.0321887	-0.224524	-0.437949	-0.708319	0.751573	0.956555	0.139853	0.00856311	3.05687e-07	-0.319906	-0.34208	-0.406362	-0.379822	-0.44046	0.0117218	0.00427203	0.00122823	0.009551	0.00753048
232	ENSMUSG00000037025	20.0785	Foxa2	-0.467278		-0.349264		0.874933	0.850012				-0.112022	-0.072968	-0.404725	-0.467278	-0.501638	0.817471	0.905109	0.0303783	0.0313266	0.00559545	-0.219329	-0.258348	-0.453272	-0.349264	-0.372981	0.165066	0.0567251	0.00195156	0.0364553	0.0435223
233	ENSMUSG00000021738	14.687	Atxn7	-0.440164		-0.359204		0.901274	0.949902				-0.051717	-0.0750904	-0.340761	-0.440164	-0.457125	0.848561	0.793865	0.000585401	0.000127259	1.3198e-06	-0.220927	-0.340949	-0.422909	-0.359204	-0.429693	0.0114519	2.22795e-05	4.85998e-07	0.000125282	2.73657e-05
234	ENSMUSG00000000385	29.184	Tmprss2	-0.338314		-0.458055		0.957407	0.945489				-0.128169	-0.179503	-0.136411	-0.338314	-0.400197	0.695044	0.559269	0.360519	0.0320112	0.001534	-0.272642	-0.328699	-0.387709	-0.458055	-0.465701	0.0239909	0.00248202	0.000552718	0.000322973	0.000777463
235	ENSMUSG00000017561	67.186	Crlf3	-0.499364		-0.265947		0.966662	0.855689				0.147017	-0.0425042	0.0208305	-0.499364	-0.619217	0.526861	0.905109	0.872565	2.00166e-05	7.43308e-10	-0.208649	-0.281644	-0.278082	-0.265947	-0.327079	0.0273485	0.000580867	0.00115012	0.00760714	0.00287084
236	ENSMUSG00000005481	25.719	Ddx39	-0.267371		-0.490794		0.891931	0.910188				-0.0151879	-0.17185	-0.0548721	-0.267371	-0.367942	0.96551	0.409879	0.651464	0.0212193	8.87269e-05	-0.101297	-0.127418	-0.45175	-0.490794	-0.441445	0.303902	0.131184	3.13352e-07	1.28596e-06	7.2267e-05
237	ENSMUSG00000022911	19.074	Arl13b	-0.438318		-0.294873		0.860918	0.98014				0.0288974	-0.10989	-0.0343641	-0.438318	-0.329075	0.909644	0.555408	0.730189	2.49407e-06	8.61746e-06	-0.0746165	-0.206967	-0.259238	-0.294873	-0.35909	0.346373	0.00140186	0.000193605	0.000226466	4.27128e-05
238	ENSMUSG00000026672	12.085	Optn	-0.437038		-0.288286		0.897202	0.969233				0.0228428	-0.0824211	-0.0594102	-0.437038	-0.344889	0.956671	0.827922	0.688272	0.0010366	0.00103992	0.100098	-0.046842	-0.301865	-0.288286	-0.278145	0.386713	0.658891	0.00311651	0.0139545	0.0360866
239	ENSMUSG00000032582	30.047	Rbm6	-0.376583		-0.337328		0.996182	0.854835				0.0793659	-0.011177	-0.106662	-0.376583	-0.53513	0.63261	0.968995	0.159851	8.49383e-06	9.54425e-13	-0.118173	-0.254462	-0.307363	-0.337328	-0.266941	0.0728496	1.74607e-05	7.47098e-07	1.37306e-06	0.000389473
240	ENSMUSG00000033721	17.551	Vav3	-0.342962		-0.333689		0.926927	0.927245				0.184014	-0.136422	-0.159266	-0.342962	-0.603445	0.395632	0.542995	0.118108	0.00145272	7.26293e-11	-0.111683	-0.192486	-0.233909	-0.333689	-0.349033	0.250643	0.0137673	0.00509029	0.000613022	0.00184793
241	ENSMUSG00000045664	19.9545	Cdc42ep2	-0.357685		-0.303826		0.854048	0.963314				0.376538	0.0296949	0.0214914	-0.357685	-0.256622	0.309153	0.961757	0.912128	0.039634	0.0667954	0.202843	-0.14599	-0.203087	-0.303826	-0.413565	0.210711	0.229913	0.114574	0.0405731	0.0115543
242	ENSMUSG00000025357	36.528	Dgka	-0.373574		-0.275187		0.981492	0.904151				-0.0848719	-0.0584996	-0.213323	-0.373574	-0.441455	0.707094	0.83418	0.0209116	0.000333254	3.91611e-07	-0.11892	-0.213909	-0.37827	-0.275187	-0.315374	0.157738	0.00336236	1.00792e-06	0.00157323	0.000984442
243	ENSMUSG00000030966	12.332	Trim21	-0.343409		-0.257497		0.867336	0.887527				0.163621	-0.031783	0.160347	-0.343409	-0.316723	0.6019	0.947589	0.222204	0.0089822	0.00295879	0.498438	-0.00265379	-0.178402	-0.257497	-0.0797675	9.71688e-06	0.984341	0.0838705	0.0317533	0.611455
244	ENSMUSG00000022119	31.636	Rbm26	-0.295907		-0.283049		0.900736	0.937925				0.0558088	0.0350736	-0.0324519	-0.295907	-0.205755	0.800209	0.905875	0.756077	0.00285026	0.0103747	-0.198725	-0.243433	-0.30314	-0.283049	-0.281062	0.00849993	0.000422541	2.11505e-05	0.0004466	0.00137833
245	ENSMUSG00000019907	49.337	Ppp1r12a	-0.295578		-0.278835		0.989793	0.870894				-0.0046975	-0.0276631	-0.13287	-0.295578	-0.355463	0.980583	0.89718	0.0355226	5.90814e-05	1.12239e-08	-0.165512	-0.165232	-0.287098	-0.278835	-0.261026	0.00277444	0.00109701	5.64504e-08	1.61246e-06	2.31236e-05
246	ENSMUSG00000024384	12.854	Iws1	-0.33064		-0.230179		0.942937	0.855585				0.0906884	0.0621731	0.0807518	-0.33064	-0.320666	0.494745	0.697726	0.228495	7.59357e-06	1.48382e-07	-0.0895835	-0.220792	-0.25811	-0.230179	-0.223275	0.124159	1.69813e-05	1.22474e-06	0.00010738	0.000542068
247	ENSMUSG00000090935	33.671	Synj2bp	-0.295439		-0.252663		0.86208	0.866136				0.193375	-0.0701142	0.0087158	-0.295439	-0.265556	0.247883	0.762638	0.9351	0.001888	0.00055697	-0.0357743	-0.177149	-0.177622	-0.252663	-0.205506	0.696229	0.00828107	0.0105036	0.00127726	0.0185859
248	ENSMUSG00000049755	19.927	Zfp672	-0.300433		-0.219296		0.862904	0.856901				0.137228	-0.155592	-0.238036	-0.300433	-0.463018	0.570628	0.475501	0.0199902	0.00764312	4.45627e-07	-0.0475505	-0.141488	-0.256466	-0.219296	-0.176405	0.669339	0.0741243	0.00214343	0.0242593	0.110341
249	ENSMUSG00000022704	15.344	Qtrtd1	-0.294113		-0.210075		0.974138	0.964424				0.000617741	-0.00413988	-0.0108835	-0.294113	-0.354176	0.9981	0.992349	0.931663	0.00381137	1.33329e-05	0.0207708	-0.147535	-0.306357	-0.210075	-0.30725	0.852276	0.052438	0.000346683	0.0366921	0.00799539
250	ENSMUSG00000020640	35.177	Itsn2	-0.330201		-0.158981		0.863346	0.869594				0.137095	-0.0242653	-0.106537	-0.330201	-0.241706	0.158999	0.891426	0.046242	2.2591e-07	2.52106e-06	-0.0263304	-0.109116	-0.115663	-0.158981	-0.126396	0.636295	0.0111483	0.00734067	0.000966898	0.0158287
251	ENSMUSG00000040325	16.01	Vprbp	-0.236898		-0.216044		0.855333	0.887658				0.0483623	-0.136414	-0.0851674	-0.236898	-0.255794	0.812702	0.371157	0.296254	0.00665939	0.000293287	-1.30201e-05	-0.152444	-0.283838	-0.216044	-0.200055	0.999901	0.0127594	7.57841e-06	0.00248879	0.0106319
252	ENSMUSG00000032745	66.414	Gpbp1	-0.262969		-0.156495		0.934042	0.888862				0.192383	0.0452875	0.015259	-0.262969	-0.237891	0.156251	0.836959	0.865962	0.00165923	0.000461013	0.0353308	-0.102089	-0.0974612	-0.156495	-0.1352	0.643479	0.0861229	0.106713	0.0201951	0.0680493
253	ENSMUSG00000033364	8.652	Usp37	-0.22121		-0.190783		0.947549	0.861577				0.096658	0.0223411	0.109213	-0.22121	-0.333988	0.614758	0.942372	0.209489	0.0169523	8.83547e-06	0.109821	-0.06266	-0.0814799	-0.190783	-0.106862	0.145235	0.376424	0.267723	0.0177717	0.269118
254	ENSMUSG00000038774	20.091	Ascc3	-0.232999		-0.131756		0.980605	0.927142				0.0767743	0.00604275	0.021896	-0.232999	-0.33011	0.608049	0.981397	0.794639	0.00331295	5.62941e-07	0.101453	-0.0927018	-0.157	-0.131756	-0.141619	0.102133	0.102126	0.0050728	0.0427517	0.0447258
